# Supplementary material for: Symptom-Checklist-K-9: Norm values and factorial structure in a representative German sample
Source: PLoS One. 2019 Apr 5;14(4):e0213490. doi: 10.1371/journal.pone.0213490 (PMC6450622; doi:10.1371/journal.pone.0213490)
Supplement: S1 Dataset — (CSV) [file pone.0213490.s001.csv]

fbnr	s2	scl1	scl2	scl3	scl4	scl5	scl6	scl7	scl8	scl9	AGE	gsi27	gsi9
0002	1	0	0	2	0	0	0	0	0	0	34	,111111111111111	,222222222222222
0005	1	0	0	0	0	0	0	0	0	0	26	0	0
0010	1	0	0	3	0	0	0	0	0	0	40	,407407407407407	,333333333333333
0011	1	0	0	0	0	0	0	0	0	0	27	0	0
0013	1	0	1	0	0	1	1	0	0	3	18	,62962962962963	,666666666666667
0014	1	0	0	1	1	0	0	0	0	0	62	,148148148148148	,222222222222222
0015	1	0	1	0	0	0	0	0	0	0	53	,37037037037037	,111111111111111
0020	1	0	0	0	1	0	0	0	0	1	75	,259259259259259	,222222222222222
0021	1	0	1	2	0	0	0	2	1	1	69	,37037037037037	,777777777777778
0024	1	1	1	1	0	0	1	0	0	0	63	,592592592592593	,444444444444444
0027	1	0	0	0	0	0	0	3	0	0	38	0	,333333333333333
0028	1	0	0	0	0	0	0	0	0	0	42	,333333333333333	0
0034	1	0	0	0	0	0	0	0	0	0	71	,111111111111111	0
0036	1	1	2	1	2	1	2	1	0	1	56	,888888888888889	1,22222222222222
0037	1	0	0	0	0	0	0	0	0	0	31	0	0
0040	1	0	0	0	1	1	1	0	0	0	40	0	,333333333333333
0041	1	0	0	0	1	0	0	0	0	1	50	,185185185185185	,222222222222222
0042	1	0	0	0	0	0	0	0	0	0	48	,037037037037037	0
0043	1	0	0	0	0	0	0	0	0	0	62	,0740740740740741	0
0044	1	0	0	0	0	0	0	0	0	1	28	0	,111111111111111
0045	1	0	0	0	0	0	0	0	0	0	25	0	0
0046	1	0	0	1	0	0	0	0	0	0	33	0	,111111111111111
0050	1	0	0	0	0	0	0	0	0	0	23	0	0
0051	1	0	0	0	0	1	0	0	0	0	47	,0740740740740741	,111111111111111
0057	1	0	0	0	0	0	0	0	0	0	16	,037037037037037	0
0062	1	0	0	0	0	0	0	1	0	0	45	,0740740740740741	,111111111111111
0068	1	1	0	0	0	0	0	0	0	2	74	,185185185185185	,333333333333333
0069	1	0	0	0	0	0	0	1	0	0	78	,037037037037037	,111111111111111
0072	1	1	1	1	1	0	0	3	1	0	67	,961538461538462	,888888888888889
0074	1	0	0	1	0	1	0	2	0	0	61	,185185185185185	,444444444444444
0076	1	0	0	0	0	0	0	1	0	0	56	,148148148148148	,111111111111111
0078	1	0	0	0	0	0	0	0	0	0	51	,148148148148148	0
0080	1	0	0	0	0	1	0	3	0	0	62	,407407407407407	,444444444444444
0083	1	0	0	0	0	0	0	1	0	0	68	,333333333333333	,111111111111111
0087	1	0	0	0	0	0	0	0	0	0	17	,111111111111111	0
0091	1	0	0	0	0	0	0	0	0	1	48	,148148148148148	,111111111111111
0092	1	0	1	1	0	1	2	1	1	1	51	,444444444444444	,888888888888889
0094	1	0	0	0	0	0	0	0	0	0	69	,0740740740740741	0
0098	1	0	0	2	2	1	0	1	0	0	52	,481481481481481	,666666666666667
0099	1	0	0	2	1	2	2	1	0	2	47	1,77777777777778	1,11111111111111
0100	1	0	0	1	1	1	1	0	0	0	39	,407407407407407	,444444444444444
0101	1	0	0	2	1	0	1	1	0	1	49	,592592592592593	,666666666666667
0102	1	0	1	1	0	2	1	1	0	0	24	,777777777777778	,666666666666667
0104	1	0	0	1	1	0	0	0	1	1	20	,111111111111111	,444444444444444
0105	1	0	1	1	0	0	0	0	0	0	39	,185185185185185	,222222222222222
0107	1	0	1	1	0	0	0	0	0	0	52	,296296296296296	,222222222222222
0112	1	0	0	2	0	0	0	1	0	0	64	,555555555555556	,333333333333333
0117	1	0	0	0	2	1	0	0	0	0	16	,962962962962963	,333333333333333
0118	1	0	0	1	1	0	0	0	0	0	64	,259259259259259	,222222222222222
0119	1	2	2	3	2	1	2	3	2	2	50	2,11111111111111	2,11111111111111
0122	1	1	1	2	1	1	2	1	3	2	53	1,37037037037037	1,55555555555556
0126	1	2	1	2	2	3	2	3	3	3	64	2,40740740740741	2,33333333333333
0129	1	0	0	0	0	0	0	0	0	0	48	,259259259259259	0
0130	1	0	0	0	0	0	0	0	1	0	33	,111111111111111	,111111111111111
0131	1	0	0	3	1	1	0	0	0	0	60	,407407407407407	,555555555555556
0132	1	0	0	2	0	0	0	0	0	0	52	,407407407407407	,222222222222222
0133	1	0	0	0	0	0	0	3	0	0	31	,222222222222222	,333333333333333
0135	1	0	0	0	1	0	0	0	0	1	42	,148148148148148	,222222222222222
0138	1	-1	-1	-1	-1	-1	-1	-1	-1	-1	41
0140	1	0	0	0	1	0	0	1	0	0	38	,185185185185185	,222222222222222
0144	1	1	0	0	0	0	0	1	0	0	74	,333333333333333	,222222222222222
0145	1	0	0	0	0	0	0	1	0	0	62	,481481481481481	,111111111111111
0148	1	0	0	0	0	0	0	0	0	0	54	,037037037037037	0
0150	1	0	0	1	1	0	0	0	0	0	39	,222222222222222	,222222222222222
0151	1	0	1	1	2	0	1	0	0	0	36	,444444444444444	,555555555555556
0152	1	-1	-1	-1	-1	-1	-1	-1	-1	-1	61
0153	1	0	0	0	0	1	1	0	1	0	61	,333333333333333	,333333333333333
0154	1	0	0	1	1	1	2	2	2	3	35	,666666666666667	1,33333333333333
0157	1	0	1	2	3	0	3	3	4	4	74	1,81481481481481	2,22222222222222
0159	1	0	0	0	0	1	0	0	1	1	34	,37037037037037	,333333333333333
0166	1	0	0	1	0	0	1	0	0	0	50	,222222222222222	,222222222222222
0167	1	0	0	1	1	0	0	0	0	0	33	,0740740740740741	,222222222222222
0168	1	0	0	0	0	0	1	0	0	0	48	,222222222222222	,111111111111111
0173	1	2	1	1	0	3	2	1	2	2	40	1,74074074074074	1,55555555555556
0175	1	2	2	4	3	1	1	1	2	2	47	1,92592592592593	2
0176	1	0	0	0	0	0	0	0	0	0	15	0	0
0178	1	1	0	1	1	0	1	1	0	0	63	,333333333333333	,555555555555556
0179	1	1	0	2	1	1	2	1	0	1	34	,814814814814815	1
0182	1	1	1	0	0	0	0	1	0	0	54	,222222222222222	,333333333333333
0184	1	2	2	1	0	0	1	1	2	2	60	,962962962962963	1,22222222222222
0185	1	0	0	1	-1	1	0	3	0	0	58	,384615384615385	,625
0186	1	0	0	0	0	0	0	0	0	0	23	,111111111111111	0
0188	1	0	0	0	0	0	0	0	0	0	58	,037037037037037	0
0190	1	0	0	0	0	0	0	0	0	0	21	,0740740740740741	0
0192	1	0	0	0	0	0	0	0	0	0	59	0	0
0205	1	0	0	0	0	0	0	0	0	0	62	0	0
0208	1	0	0	1	0	1	1	1	0	0	78	,666666666666667	,444444444444444
0209	1	0	0	4	4	4	2	3	2	3	64	1,40740740740741	2,44444444444444
0211	1	0	0	0	0	0	0	0	0	0	66	,259259259259259	0
0213	1	0	0	0	0	0	0	0	0	0	33	,62962962962963	0
0215	1	0	0	0	0	0	0	0	0	0	68	,407407407407407	0
0217	1	0	0	3	4	4	0	0	0	1	34	,296296296296296	1,33333333333333
0220	1	0	0	0	1	0	0	0	0	0	34	,37037037037037	,111111111111111
0221	1	0	1	1	0	1	1	2	1	0	79	,962962962962963	,777777777777778
0222	1	0	0	1	0	2	0	0	1	0	65	,37037037037037	,444444444444444
0224	1	0	0	1	1	1	0	1	1	1	71	,888888888888889	,666666666666667
0225	1	0	1	2	0	0	0	2	1	1	65	,62962962962963	,777777777777778
0228	1	0	0	0	1	0	0	0	0	0	76	,185185185185185	,111111111111111
0229	1	1	0	0	0	0	0	1	1	0	65	,259259259259259	,333333333333333
0230	1	1	2	1	1	0	0	1	1	1	72	1,2962962962963	,888888888888889
0231	1	0	1	1	1	0	1	1	1	0	67	,481481481481481	,666666666666667
0234	1	0	1	1	0	2	1	0	0	1	45	,37037037037037	,666666666666667
0237	1	0	1	1	0	0	0	0	1	0	65	,230769230769231	,333333333333333
0242	1	2	1	1	1	2	1	0	0	0	29	,555555555555556	,888888888888889
0244	1	0	0	0	0	0	0	1	0	0	40	,111111111111111	,111111111111111
0247	1	0	0	0	0	1	0	0	0	0	35	,185185185185185	,111111111111111
0249	1	0	0	0	0	0	0	0	0	0	61	,037037037037037	0
0250	1	0	2	1	0	0	1	0	0	1	54	,296296296296296	,555555555555556
0253	1	0	0	1	1	0	1	0	0	0	66	,37037037037037	,333333333333333
0256	1	0	0	0	0	0	0	0	0	0	25	0	0
0257	1	4	1	0	0	1	2	4	2	1	33	1,96296296296296	1,66666666666667
0261	1	0	0	0	3	2	1	0	0	0	23	,666666666666667	,666666666666667
0273	1	0	0	0	0	0	0	0	0	0	65	,814814814814815	0
0278	1	0	0	0	1	0	0	0	0	0	63	,222222222222222	,111111111111111
0280	1	0	1	1	1	0	0	0	0	0	32	,185185185185185	,333333333333333
0287	1	0	0	0	1	0	0	0	1	0	63		,222222222222222
0288	1	0	0	0	0	0	0	0	0	0	44	0	0
0289	1	0	0	0	0	0	0	0	0	0	40	,222222222222222	0
0296	1	0	0	0	0	0	0	0	0	0	24	0	0
0297	1	0	0	0	0	0	0	0	0	0	66	,185185185185185	0
0298	1	0	0	0	0	0	0	1	0	0	77	,0740740740740741	,111111111111111
0299	1	0	0	0	0	0	0	0	0	0	77	,148148148148148	0
0301	1	0	1	1	0	2	1	1	0	0	55	,481481481481481	,666666666666667
0303	1	0	0	1	0	1	0	0	0	0	41	,259259259259259	,222222222222222
0309	1	0	0	0	0	0	0	0	0	0	65	0	0
0310	1	0	0	0	0	0	0	0	0	0	74	0	0
0311	1	0	0	0	1	0	1	0	0	0	74	,37037037037037	,222222222222222
0312	1	0	0	0	1	0	1	0	0	0	72	,296296296296296	,222222222222222
0313	1	0	0	0	1	1	0	0	0	0	63	0	,222222222222222
0315	1	0	0	0	1	0	1	0	0	0	78	,37037037037037	,222222222222222
0317	1	0	0	0	1	0	1	0	0	0	75	,222222222222222	,222222222222222
0320	1	2	4	4	3	1	2	4	4	1	86	2,55555555555556	2,77777777777778
0324	1	0	0	0	0	0	0	0	0	0	28	,296296296296296	0
0325	1	1	2	3	3	2	2	3	2	1	62	2,03703703703704	2,11111111111111
0327	1	1	2	3	3	2	2	4	2	1	40	2,03703703703704	2,22222222222222
0330	1	0	2	2	3	0	0	2	0	1	76	,703703703703704	1,11111111111111
0333	1	0	0	0	0	0	0	0	0	0	37	0	0
0337	1	0	0	0	1	0	2	1	0	0	39	,296296296296296	,444444444444444
0341	1	0	1	0	0	1	0	0	0	1	45	,518518518518518	,333333333333333
0343	1	0	1	2	1	1	1	2	1	0	71	1,33333333333333	1
0346	1	0	1	1	1	2	1	0	0	0	47	,518518518518518	,666666666666667
0349	1	0	0	0	0	1	1	0	0	0	19	,148148148148148	,222222222222222
0351	1	0	0	1	0	0	0	0	1	0	79	,111111111111111	,222222222222222
0361	1	1	2	3	1	1	1	1	1	0	70	1,48148148148148	1,22222222222222
0363	1	3	1	3	2	2	1	3	1	2	29	1,77777777777778	2
0367	1	0	0	1	1	0	1	1	0	0	49	,592592592592593	,444444444444444
0374	1	0	1	0	0	0	0	0	0	0	59	,0740740740740741	,111111111111111
0379	1	0	0	0	0	0	0	0	0	0	27	,259259259259259	0
0383	1	0	1	1	0	0	1	2	0	0	75	,333333333333333	,555555555555556
0384	1	0	0	0	0	0	1	0	0	0	77	,111111111111111	,111111111111111
0388	1	0	1	1	1	0	0	1	0	0	58	,259259259259259	,444444444444444
0391	1	0	0	0	1	0	0	0	0	0	36	,111111111111111	,111111111111111
0392	1	0	0	0	0	0	0	0	0	0	50	0	0
0393	1	0	0	0	0	0	0	0	0	0	25	0	0
0394	1	0	0	1	1	1	0	0	0	0	33	,111111111111111	,333333333333333
0397	1	0	0	0	0	0	0	0	0	0	58	0	0
0399	1	0	0	0	1	1	0	0	0	0	58	,185185185185185	,222222222222222
0401	1	0	1	1	0	0	1	1	0	0	54	,333333333333333	,444444444444444
0402	1	0	0	1	1	0	0	0	0	0	53	,148148148148148	,222222222222222
0403	1	0	1	0	0	1	0	0	0	0	40	,222222222222222	,222222222222222
0405	1	0	0	0	0	0	0	0	0	0	42	0	0
0410	1	1	1	1	1	1	2	0	0	1	15	,62962962962963	,888888888888889
0414	1	1	0	1	0	0	1	0	0	0	58	,111111111111111	,333333333333333
0415	1	1	1	0	0	1	2	0	0	1	14	,666666666666667	,666666666666667
0417	1	0	1	2	1	1	0	1	1	3	68	1,2962962962963	1,11111111111111
0418	1	0	1	0	1	0	0	0	0	0	35	,296296296296296	,222222222222222
0424	1	0	0	1	0	1	2	2	0	0	75	,259259259259259	,666666666666667
0425	1	0	0	0	0	1	0	0	0	0	30	,111111111111111	,111111111111111
0429	1	0	0	0	0	0	0	0	0	0	67	0	0
0432	1	0	0	0	0	1	0	0	0	0	24	,0740740740740741	,111111111111111
0434	1	0	0	0	0	3	2	0	0	0	21	,851851851851852	,555555555555556
0435	1	0	0	0	1	0	0	0	0	0	20	,0740740740740741	,111111111111111
0436	1	1	0	1	0	1	0	0	0	0	29	,333333333333333	,333333333333333
0437	1	1	0	3	1	1	2	0	0	0	22	,444444444444444	,888888888888889
0438	1	0	0	1	2	1	2	0	0	0	28	,851851851851852	,666666666666667
0440	1	4	4	3	3	4	2	1	0	4	46	1,96296296296296	2,77777777777778
0442	1	1	2	2	2	2	2	2	2	2	44	1,92592592592593	1,88888888888889
0443	1	0	0	0	1	1	1	0	0	0	17	,296296296296296	,333333333333333
0444	1	2	2	2	2	2	2	1	2	2	29	1,37037037037037	1,88888888888889
0449	1	1	0	1	0	1	1	0	1	2	22	1,07407407407407	,777777777777778
0452	1	1	0	0	0	1	1	0	0	0	28	,222222222222222	,333333333333333
0453	1	2	4	3	3	3	3	2	0	4	38	2,59259259259259	2,66666666666667
0455	1	0	0	1	0	0	1	0	0	0	48	,111111111111111	,222222222222222
0456	1	0	0	1	1	0	1	0	0	0	28	,037037037037037	,333333333333333
0458	1	1	0	0	1	1	0	0	0	1	79	,62962962962963	,444444444444444
0459	1	0	0	0	0	0	0	0	0	1	41	,407407407407407	,111111111111111
0461	1	1	0	0	0	1	2	0	0	1	68	,777777777777778	,555555555555556
0462	1	0	1	1	0	0	1	1	0	0	53	,555555555555556	,444444444444444
0463	1	0	0	0	1	1	0	1	0	0	51	,666666666666667	,333333333333333
0466	1	0	0	1	0	0	1	0	0	0	56	,555555555555556	,222222222222222
0467	1	0	1	0	0	1	0	0	0	1	53	,296296296296296	,333333333333333
0468	1	1	0	0	0	0	1	0	0	0	40	,37037037037037	,222222222222222
0472	1	0	0	0	0	0	0	0	0	0	55	,111111111111111	0
0475	1	2	2	3	2	1	3	1	2	2	74	1,25925925925926	2
0477	1	0	0	0	0	2	2	3	0	0	67	,407407407407407	,777777777777778
0482	1	0	1	1	1	0	1	1	0	0	50	,62962962962963	,555555555555556
0483	1	1	1	2	2	1	1	1	1	1	68	,740740740740741	1,22222222222222
0485	1	0	0	0	0	0	0	0	0	0	49	,555555555555556	0
0489	1	0	0	0	0	0	0	0	0	0	66	,037037037037037	0
0491	1	0	0	0	0	0	0	0	0	0	67	,037037037037037	0
0493	1	0	0	0	0	0	0	0	0	0	64	0	0
0494	1	0	0	0	0	0	0	0	0	0	73	,037037037037037	0
0495	1	0	0	0	0	0	0	0	0	0	66	0	0
0496	1	0	0	0	0	0	0	0	0	0	68	,555555555555556	0
0497	1	0	0	0	0	0	0	0	0	0	44	0	0
0501	1	0	0	0	0	0	0	0	0	0	28	0	0
0504	1	0	0	0	0	0	0	0	0	0	66	,0740740740740741	0
0505	1	0	0	0	0	0	0	0	0	0	64	,037037037037037	0
0506	1	0	0	1	1	1	1	0	0	0	50	,259259259259259	,444444444444444
0509	1	0	0	0	1	0	0	0	0	0	54	,111111111111111	,111111111111111
0513	1	0	0	0	0	0	0	0	0	0	60	,0740740740740741	0
0516	1	0	0	1	1	0	0	0	0	0	55	,222222222222222	,222222222222222
0517	1	0	0	0	0	0	0	0	0	0	41	,037037037037037	0
0524	1	0	0	0	0	0	0	0	0	0	82	,259259259259259	0
0525	1	0	0	0	1	0	0	0	0	0	72	,0740740740740741	,111111111111111
0527	1	0	0	0	0	0	0	0	0	0	68	,037037037037037	0
0529	1	0	0	0	0	0	0	0	0	0	51	,037037037037037	0
0531	1	0	0	0	0	0	0	0	0	0	46	,111111111111111	0
0540	1	2	0	0	1	2	2	0	1	2	20	,555555555555556	1,11111111111111
0544	1	0	0	0	0	0	1	0	0	0	46	,037037037037037	,111111111111111
0546	1	0	3	1	1	0	0	2	1	3	69	1,11111111111111	1,22222222222222
0549	1	3	2	1	2	3	1	0	0	2	26	1,33333333333333	1,55555555555556
0551	1	0	0	0	0	0	0	0	0	3	71	,481481481481481	,333333333333333
0558	1	1	2	1	1	0	1	1	0	1	39	,925925925925926	,888888888888889
0559	1	0	0	0	0	0	0	0	3	1	47	,333333333333333	,444444444444444
0561	1	0	0	0	3	2	2	0	3	3	45	,0740740740740741	1,44444444444444
0570	1	0	0	1	0	0	0	0	0	0	72	0	,111111111111111
0573	1	0	0	0	0	0	1	1	0	0	39	,259259259259259	,222222222222222
0577	1	0	0	1	0	2	1	0	0	0	74	,777777777777778	,444444444444444
0578	1	0	0	0	2	4	0	0	0	0	77	,555555555555556	,666666666666667
0584	1	0	0	0	0	0	0	0	0	0	17	,111111111111111	0
0587	1	0	0	1	1	0	0	1	0	0	49	0	,333333333333333
0593	1	0	0	0	0	0	0	1	0	0	55	,259259259259259	,111111111111111
0596	1	1	1	1	1	1	1	1	1	0	64	,259259259259259	,888888888888889
0600	1	1	1	2	2	1	3	2	2	2	47	1,81481481481481	1,77777777777778
0602	1	3	2	2	1	2	2	3	3	2	36	1,92592592592593	2,22222222222222
0604	1	2	1	2	3	2	2	1	3	3	63	2,07407407407407	2,11111111111111
0608	1	3	3	3	2	3	3	2	3	3	80	2,77777777777778	2,77777777777778
0616	1	0	0	0	0	0	0	0	0	0	41	0	0
0618	1	0	0	1	1	0	0	0	0	0	46	,481481481481481	,222222222222222
0622	1	0	0	2	1	0	1	0	0	0	41	,296296296296296	,444444444444444
0624	1	0	0	0	0	0	0	1	0	0	65	,185185185185185	,111111111111111
0625	1	0	0	2	1	0	1	1	0	0	51	,777777777777778	,555555555555556
0629	1	0	0	1	1	0	0	0	1	1	50	,222222222222222	,444444444444444
0631	1	0	0	0	0	0	0	0	0	0	37	,222222222222222	0
0632	1	1	0	1	1	0	1	1	0	0	67	,481481481481481	,555555555555556
0633	1	0	0	0	0	0	0	0	0	0	70	,148148148148148	0
0634	1	0	0	0	0	0	0	0	0	0	27	0	0
0635	1	0	0	1	0	0	0	0	0	0	51	,185185185185185	,111111111111111
0639	1	0	0	0	0	0	0	0	0	0	73	0	0
0640	1	0	0	0	0	0	0	0	0	0	55	0	0
0641	1	0	0	0	0	0	0	0	0	0	45	0	0
0645	1	0	0	0	0	1	0	0	0	0	54	,0740740740740741	,111111111111111
0646	1	0	0	1	0	0	2	1	1	1	68	1,07407407407407	,666666666666667
0647	1	2	1	1	1	1	2	2	1	1	34	1,88888888888889	1,33333333333333
0652	1	1	1	1	1	1	0	1	1	1	73	,333333333333333	,888888888888889
0653	1	2	2	2	2	3	2	3	2	3	39	1	2,33333333333333
0654	1	0	0	0	0	1	0	0	0	0	17	,222222222222222	,111111111111111
0657	1	0	1	2	1	2	1	2	0	1	15	,807692307692308	1,11111111111111
0663	1	0	0	1	0	1	1	1	1	2	17	1	,777777777777778
0666	1	0	0	0	0	0	0	0	0	0	63	,037037037037037	0
0670	1	0	0	1	0	0	0	1	0	0	61	,185185185185185	,222222222222222
0671	1	1	1	2	2	0	0	1	1	0	40	1,03703703703704	,888888888888889
0678	1	0	0	1	1	0	0	0	0	0	69	,0740740740740741	,222222222222222
0679	1	0	1	2	1	0	2	0	0	1	74	,222222222222222	,777777777777778
0685	1	0	0	1	1	0	0	1	0	0	52	,259259259259259	,333333333333333
0686	1	1	2	2	1	0	1	2	1	2	76	1,33333333333333	1,33333333333333
0689	1	0	0	0	0	0	0	0	0	0	59	,148148148148148	0
0693	1	0	0	2	1	1	1	0	0	0	52	,222222222222222	,555555555555556
0699	1	0	1	0	0	0	1	0	0	0	62	,259259259259259	,222222222222222
0708	1	0	0	0	1	1	1	0	1	1	40	,296296296296296	,555555555555556
0709	1	0	0	1	1	1	0	1	1	1	56	,653846153846154	,666666666666667
0711	1	0	2	1	1	1	0	0	1	0	36	,666666666666667	,666666666666667
0712	1	0	1	1	0	1	1	0	1	0	65	,777777777777778	,555555555555556
0715	1	3	3	2	1	0	1	2	3	1	23	,962962962962963	1,77777777777778
0716	1	2	3	3	2	0	2	3	2	2	35	1,81481481481481	2,11111111111111
0718	1	1	2	2	1	4	2	3	1	2	36	1,44444444444444	2
0719	1	1	1	2	1	0	1	1	2	2	40	1,59259259259259	1,22222222222222
0720	1	2	1	0	0	1	1	1	2	2	22	,62962962962963	1,11111111111111
0723	1	0	0	0	0	0	0	0	0	1	66	1,59259259259259	,111111111111111
0726	1	1	1	1	1	1	1	1	1	0	25	,62962962962963	,888888888888889
0727	1	0	1	0	0	0	0	1	0	0	65	,222222222222222	,222222222222222
0729	1	0	0	0	0	0	0	0	0	0	22	0	0
0730	1	0	0	0	0	0	0	0	0	0	43	,037037037037037	0
0731	1	0	0	0	0	0	0	0	0	0	16	,333333333333333	0
0733	1	0	0	0	0	0	0	0	0	0	35	0	0
0735	1	0	0	0	0	0	0	0	0	0	16	,037037037037037	0
0736	1	0	0	0	0	0	0	0	0	0	58	0	0
0738	1	0	0	0	0	0	0	0	0	0	14	,0740740740740741	0
0739	1	0	0	0	0	0	0	0	0	0	16	0	0
0744	1	0	0	0	0	0	0	0	0	0	23	,185185185185185	0
0745	1	0	0	0	0	0	0	0	0	0	50	0	0
0747	1	0	0	0	0	0	0	0	0	0	40	0	0
0750	1	0	0	0	0	0	0	0	0	0	35	0	0
0756	1	0	0	0	0	0	0	0	0	0	73	,037037037037037	0
0758	1	0	0	0	1	0	0	0	0	0	58	,037037037037037	,111111111111111
0766	1	0	0	0	0	0	0	0	0	0	55	0	0
0769	1	0	0	0	0	0	0	0	0	0	55	,0740740740740741	0
0772	1	0	0	1	1	1	1	1	0	0	71	,296296296296296	,555555555555556
0773	1	0	0	1	0	0	0	1	1	1	76	,481481481481481	,444444444444444
0774	1	0	0	1	0	0	1	1	1	1	74	,222222222222222	,555555555555556
0775	1	0	0	1	0	0	0	1	0	0	56	,148148148148148	,222222222222222
0783	1	1	2	1	0	1	3	2	1	1	56	,444444444444444	1,33333333333333
0784	1	2	1	0	1	2	1	3	1	1	37	,740740740740741	1,33333333333333
0786	1	0	0	0	0	0	0	0	0	0	37	0	0
0788	1	2	1	0	1	2	1	0	1	2	48	1,07407407407407	1,11111111111111
0789	1	0	0	0	0	0	0	0	0	0	62	0	0
0790	1	0	0	0	0	0	0	0	0	0	41	0	0
0795	1	0	0	0	0	0	0	0	0	0	53	0	0
0803	1	1	1	0	3	3	1	2	1	3	15	1,66666666666667	1,66666666666667
0805	1	1	0	3	2	2	1	1	1	0	26	,518518518518518	1,22222222222222
0806	1	0	0	1	0	2	1	1	0	1	23	,518518518518518	,666666666666667
0807	1	1	3	3	1	1	1	0	1	1	67	1,55555555555556	1,33333333333333
0810	1	1	1	0	1	1	0	2	1	1	14	1,07407407407407	,888888888888889
0811	1	0	1	1	0	1	1	0	3	2	14	1,51851851851852	1
0812	1	1	1	1	1	0	3	2	2	1	53	2,03703703703704	1,33333333333333
0813	1	1	1	2	1	1	1	1	2	2	59	,296296296296296	1,33333333333333
0815	1	0	0	0	0	0	0	0	0	0	62	,037037037037037	0
0818	1	0	0	0	0	0	0	0	0	0	55	,0740740740740741	0
0819	1	0	0	0	0	0	0	0	0	0	28	0	0
0822	1	0	0	0	0	0	0	0	0	0	52	,111111111111111	0
0823	1	0	0	0	0	0	0	0	0	0	43	0	0
0824	1	0	1	0	0	1	0	2	0	0	43	,407407407407407	,444444444444444
0826	1	0	1	2	2	1	1	2	2	1	63	1,37037037037037	1,33333333333333
0827	1	0	0	0	0	0	0	1	0	0	87	,037037037037037	,111111111111111
0828	1	0	0	0	1	1	1	0	0	0	33	,518518518518518	,333333333333333
0832	1	0	0	1	0	0	0	0	0	0	36	,148148148148148	,111111111111111
0839	1	0	0	1	0	0	1	0	0	0	44	,333333333333333	,222222222222222
0841	1	0	0	0	0	0	1	1	0	0	72	,62962962962963	,222222222222222
0845	1	0	0	0	0	0	2	0	0	0	77	0	,222222222222222
0847	1	0	0	2	0	0	0	0	0	0	48	0	,222222222222222
0849	1	0	0	0	0	0	0	0	0	0	70	,0740740740740741	0
0851	1	0	0	0	0	0	0	0	0	0	82	,111111111111111	0
0852	1	0	0	0	0	0	0	0	0	0	26	,037037037037037	0
0854	1	0	0	0	1	1	0	1	1	0	78	,185185185185185	,444444444444444
0857	1	0	0	0	0	1	0	0	0	0	66	,037037037037037	,111111111111111
0858	1	0	0	0	0	0	0	0	0	0	65	,0740740740740741	0
0860	1	0	0	0	0	1	0	0	0	0	24	,037037037037037	,111111111111111
0861	1	0	0	1	0	0	0	0	0	0	44	,037037037037037	,111111111111111
0864	1	0	0	1	0	0	0	0	0	0	67	,111111111111111	,111111111111111
0866	1	0	0	0	0	0	0	0	0	0	24	0	0
0868	1	0	0	0	0	0	0	0	0	0	24	0	0
0872	1	0	0	1	0	0	1	1	0	0	59	,111111111111111	,333333333333333
0874	1	0	0	0	0	0	0	0	0	0	71	0	0
0876	1	0	0	0	0	0	0	0	0	0	52	0	0
0880	1	0	0	0	0	0	0	0	0	0	55	,185185185185185	0
0882	1	0	0	0	0	0	0	0	0	0	48	,0740740740740741	0
0883	1	0	0	0	1	0	0	0	0	0	65	,037037037037037	,111111111111111
0884	1	0	0	1	1	1	0	0	0	1	69	,37037037037037	,444444444444444
0887	1	0	1	0	1	1	0	0	0	1	59	,222222222222222	,444444444444444
0888	1	0	0	0	0	0	0	0	0	0	18	0	0
0890	1	1	1	1	1	0	1	1	0	0	45	,62962962962963	,666666666666667
0892	1	0	2	1	1	1	1	1	0	1	73	,555555555555556	,888888888888889
0894	1	0	0	0	1	0	0	0	0	0	66	,0740740740740741	,111111111111111
0901	1	0	0	0	0	0	0	1	0	0	67	,148148148148148	,111111111111111
0903	1	0	0	0	0	0	0	0	1	0	62	,037037037037037	,111111111111111
0909	1	0	0	0	0	0	0	1	0	0	60	,222222222222222	,111111111111111
0910	1	1	1	0	1	0	1	1	0	1	60	,148148148148148	,666666666666667
0913	1	1	0	1	1	0	0	1	0	0	47	,222222222222222	,444444444444444
0914	1	0	1	1	3	2	1	0	0	1	35	,481481481481481	1
0921	1	0	0	2	1	1	0	1	0	0	47	,259259259259259	,555555555555556
0922	1	0	0	1	0	0	0	0	0	0	29	,148148148148148	,111111111111111
0926	1	0	3	1	3	3	1	0	0	2	18	1,22222222222222	1,44444444444444
0928	1	0	0	0	0	0	0	0	0	0	29	,0740740740740741	0
0931	1	0	0	0	0	0	0	0	1	0	66	,259259259259259	,111111111111111
0932	1	0	0	1	0	1	1	0	0	0	39	,111111111111111	,333333333333333
0937	1	0	0	0	0	0	0	1	0	0	55	,0740740740740741	,111111111111111
0940	1	0	0	0	0	0	0	0	0	0	37	,037037037037037	0
0942	1	0	1	0	0	1	1	1	0	0	66	,333333333333333	,444444444444444
0943	1	0	0	0	1	0	0	0	0	0	66	,0740740740740741	,111111111111111
0947	1	0	2	2	1	0	1	1	0	1	42	,481481481481481	,888888888888889
0948	1	0	0	0	0	0	0	0	0	0	49	0	0
0949	1	0	1	0	1	0	0	0	0	0	66	,518518518518518	,222222222222222
0950	1	1	0	0	0	0	0	0	0	0	69	,222222222222222	,111111111111111
0952	1	0	2	1	1	1	1	1	0	0	62	,444444444444444	,777777777777778
0955	1	1	0	1	1	0	1	1	1	1	41	,703703703703704	,777777777777778
0956	1	0	1	0	0	0	0	1	0	0	32	,222222222222222	,222222222222222
0957	1	0	1	0	0	0	0	1	0	0	84	,148148148148148	,222222222222222
0959	1	0	0	1	0	0	0	0	0	1	52	,037037037037037	,222222222222222
0961	1	0	0	0	0	0	0	1	0	0	63	,0740740740740741	,111111111111111
0962	1	0	0	0	0	0	0	0	0	0	65	,0740740740740741	0
0963	1	0	0	0	1	0	0	1	0	0	70	,111111111111111	,222222222222222
0967	1	0	0	1	0	0	0	0	0	0	61	0	,111111111111111
0971	1	0	0	0	0	0	0	0	0	0	59	0	0
0973	1	0	0	0	0	0	0	0	0	0	62	0	0
0975	1	0	0	0	0	1	0	1	0	0	67	,148148148148148	,222222222222222
0978	1	0	0	0	0	0	0	1	0	0	47	,148148148148148	,111111111111111
0981	1	1	0	0	0	0	0	1	0	0	57	,185185185185185	,222222222222222
0982	1	0	1	0	1	0	1	0	1	3	55	,777777777777778	,777777777777778
0986	1	0	1	0	1	0	0	1	0	0	24	,37037037037037	,333333333333333
0987	1	0	0	0	1	1	1	0	1	1	34	,481481481481481	,555555555555556
0989	1	0	0	1	1	0	0	1	0	0	45	,333333333333333	,333333333333333
0992	1	0	0	0	0	0	0	0	0	0	29	0	0
0994	1	0	0	0	0	0	0	0	0	0	48	0	0
0996	1	0	0	0	0	0	0	0	0	0	62	0	0
0998	1	0	1	1	1	0	0	0	0	0	58	,296296296296296	,333333333333333
0999	1	0	0	0	0	0	0	0	0	0	52	,037037037037037	0
1002	1	0	0	0	0	0	0	0	0	0	64	0	0
1003	1	0	0	0	0	0	0	0	0	0	22	0	0
1008	1	0	0	1	0	0	0	1	0	0	56	,259259259259259	,222222222222222
1009	1	1	2	2	2	1	1	3	0	1	58	,962962962962963	1,44444444444444
1016	1	0	0	0	0	0	0	1	0	0	78	,148148148148148	,111111111111111
1018	1	0	0	0	0	0	0	0	0	0	35	,037037037037037	0
1034	1	0	0	0	0	0	0	0	0	0	61	,111111111111111	0
1038	1	0	1	0	0	0	0	1	0	0	43	,0740740740740741	,222222222222222
1043	1	0	0	0	0	0	0	0	0	0	42	0	0
1044	1	0	0	0	0	0	0	2	0	0	41	,037037037037037	,222222222222222
1045	1	0	0	0	0	0	0	0	0	0	41	,333333333333333	0
1046	1	0	0	0	0	2	0	0	0	0	16	,37037037037037	,222222222222222
1047	1	0	0	0	0	0	0	0	0	0	19	,222222222222222	0
1048	1	0	0	1	0	0	0	0	0	1	22	,37037037037037	,222222222222222
1051	1	0	0	0	0	0	0	0	0	0	52	,0740740740740741	0
1054	1	0	0	0	0	0	0	0	0	0	65	,0740740740740741	0
1055	1	0	1	0	0	0	0	1	0	0	25	,148148148148148	,222222222222222
1056	1	0	1	0	0	0	0	0	0	0	80	,740740740740741	,111111111111111
1058	1	0	0	3	0	0	0	0	0	0	66	,481481481481481	,333333333333333
1060	1	1	0	0	1	1	0	0	0	1	15	,259259259259259	,444444444444444
1061	1	0	1	0	2	0	0	0	0	0	38	,111111111111111	,333333333333333
1062	1	0	0	0	1	0	0	0	0	0	48	,259259259259259	,111111111111111
1064	1	0	0	0	0	0	1	0	0	0	60	,185185185185185	,111111111111111
1069	1	0	0	0	0	0	0	0	0	0	27	0	0
1071	1	0	0	0	0	0	1	0	0	0	45	0	,111111111111111
1072	1	1	0	1	0	0	1	0	0	0	31	,296296296296296	,333333333333333
1076	1	0	0	1	2	0	0	0	1	2	14	,407407407407407	,666666666666667
1082	1	1	1	0	0	2	1	0	0	1	56	,518518518518518	,666666666666667
1085	1	0	1	0	1	1	0	0	0	0	42	,407407407407407	,333333333333333
1090	1	1	0	0	0	0	0	0	0	0	45	,259259259259259	,111111111111111
1096	1	0	2	2	1	2	0	1	0	1	50	,481481481481481	1
1099	1	1	1	2	1	1	0	1	1	1	66	,222222222222222	1
1100	1	0	1	2	1	0	0	1	0	0	66	,259259259259259	,555555555555556
1102	1	0	1	1	1	1	0	0	0	2	40	,259259259259259	,666666666666667
1105	1	0	0	1	0	0	0	1	0	1	78	,37037037037037	,333333333333333
1107	1	0	1	2	2	0	2	1	0	1	63	,481481481481481	1
1108	1	0	1	0	1	0	0	1	0	0	78	,333333333333333	,333333333333333
1110	1	0	0	0	1	0	0	0	0	0	68	,111111111111111	,111111111111111
1112	1	1	2	2	4	1	1	0	0	1	24	,481481481481481	1,33333333333333
1113	1	0	0	0	0	1	1	0	0	0	60	,222222222222222	,222222222222222
1114	1	0	0	1	1	0	0	1	0	0	73	,62962962962963	,333333333333333
1116	1	0	1	0	1	1	0	0	0	1	17	,148148148148148	,444444444444444
1118	1	1	0	1	3	1	2	0	0	0	61	,296296296296296	,888888888888889
1119	1	0	1	1	0	1	0	0	0	0	52	,222222222222222	,333333333333333
1121	1	0	1	1	1	1	0	2	0	0	76	,333333333333333	,666666666666667
1123	1	0	0	0	0	0	2	0	0	0	17	,37037037037037	,222222222222222
1125	1	0	0	0	0	0	0	1	0	0	83	,185185185185185	,111111111111111
1126	1	0	0	0	0	0	0	0	0	0	20	,037037037037037	0
1127	1	0	0	0	0	0	0	0	0	0	41	,037037037037037	0
1128	1	0	0	0	0	1	0	1	0	0	72	,111111111111111	,222222222222222
1129	1	0	0	0	0	0	0	0	0	0	15	,037037037037037	0
1131	1	0	0	0	0	0	0	0	0	0	16	0	0
1132	1	0	0	0	0	1	1	0	0	0	15	,0740740740740741	,222222222222222
1138	1	0	0	0	0	0	0	0	0	0	38	0	0
1139	1	0	0	0	0	0	0	0	0	0	73	,0740740740740741	0
1140	1	0	0	0	0	0	0	0	0	0	80	,148148148148148	0
1148	1	0	1	0	0	1	0	0	0	0	56	,148148148148148	,222222222222222
1156	1	0	1	0	1	0	1	1	0	0	56	,148148148148148	,444444444444444
1158	1	0	0	1	1	0	0	1	0	1	59	,518518518518518	,444444444444444
1163	1	0	1	0	0	0	0	0	0	0	53	,192307692307692	,111111111111111
1168	1	0	0	0	0	0	0	0	0	0	48	0	0
1170	1	0	0	0	0	0	0	0	0	0	39	0	0
1174	1	0	1	0	1	0	2	1	0	1	38	,555555555555556	,666666666666667
1184	1	0	0	0	0	0	0	0	0	0	67	0	0
1185	1	0	0	0	0	0	0	0	0	0	41	0	0
1188	1	0	0	0	0	0	0	0	0	0	60	,037037037037037	0
1195	1	0	0	0	0	0	0	1	0	0	87	0	,111111111111111
1197	1	2	1	3	3	0	2	0	2	1	48	1,15384615384615	1,55555555555556
1199	1	0	0	0	0	0	0	0	0	0	73	,037037037037037	0
1200	1	0	0	0	0	0	0	0	0	0	38	0	0
1201	1	0	0	0	0	0	0	0	0	0	28	0	0
1203	1	0	0	0	0	0	0	1	0	0	25	0	,111111111111111
1205	1	0	0	0	0	0	0	0	0	0	23	0	0
1206	1	0	0	2	0	0	0	0	0	0	73	,481481481481481	,222222222222222
1207	1	0	0	0	0	0	0	0	0	0	21	0	0
1208	1	0	0	0	0	0	0	0	0	0	47	0	0
1209	1	0	0	0	0	0	0	0	0	0	42	,230769230769231	0
1210	1	0	0	0	0	0	0	0	0	0	35	0	0
1212	1	0	0	0	0	0	0	0	0	0	62	0	0
1213	1	0	0	0	0	0	0	0	0	0	37	0	0
1216	1	0	0	0	0	0	0	0	0	0	60	0	0
1217	1	0	0	0	0	0	0	0	0	0	73	0	0
1219	1	0	0	0	0	0	0	0	0	0	48	0	0
1220	1	0	0	0	0	0	0	0	0	0	20	,0740740740740741	0
1223	1	0	0	0	0	0	0	2	0	1	82	,148148148148148	,333333333333333
1225	1	0	0	0	0	0	0	2	0	0	71	,148148148148148	,222222222222222
1226	1	0	0	0	0	0	0	0	0	0	67	,0740740740740741	0
1228	1	1	0	1	1	0	2	0	0	0	18	,37037037037037	,555555555555556
1230	1	0	1	1	0	0	1	0	0	0	33	,037037037037037	,333333333333333
1231	1	0	0	2	1	1	2	0	0	1	28	,296296296296296	,777777777777778
1232	1	0	0	0	1	1	0	0	0	0	22	,259259259259259	,222222222222222
1234	1	0	0	2	0	1	0	2	1	1	46	,333333333333333	,777777777777778
1235	1	0	0	1	0	1	1	0	0	0	69	,111111111111111	,333333333333333
1237	1	0	0	0	0	0	1	0	0	0	48	,185185185185185	,111111111111111
1242	1	0	1	1	1	1	2	1	0	1	85	,777777777777778	,888888888888889
1245	1	1	0	0	0	0	0	0	0	0	56	,111111111111111	,111111111111111
1247	1	1	1	1	1	0	0	0	0	0	56	,37037037037037	,444444444444444
1260	1	0	0	0	0	0	0	0	0	0	44	0	0
1262	1	0	0	0	0	0	0	0	0	0	81	,037037037037037	0
1264	1	0	0	0	0	0	0	0	0	0	32	0	0
1266	1	0	0	0	0	0	0	0	0	0	35	0	0
1269	1	0	0	0	0	0	0	1	0	0	73	,259259259259259	,111111111111111
1270	1	1	1	1	1	0	1	1	0	0	66	,851851851851852	,666666666666667
1271	1	0	0	1	1	0	1	2	0	0	79	,518518518518518	,555555555555556
1272	1	0	1	0	0	1	1	1	0	0	71	,37037037037037	,444444444444444
1275	1	0	0	0	0	0	1	0	0	0	23	,0740740740740741	,111111111111111
1276	1	0	1	2	1	0	3	0	1	1	53	1,14814814814815	1
1277	1	0	0	0	0	0	0	0	0	0	42	,0740740740740741	0
1280	1	0	0	0	0	0	0	0	0	0	19	0	0
1281	1	0	0	0	0	1	0	2	0	0	33	,333333333333333	,333333333333333
1284	1	0	0	0	1	1	0	0	0	1	39	,37037037037037	,333333333333333
1287	1	0	0	0	0	1	0	0	0	0	28	,185185185185185	,111111111111111
1289	1	0	2	1	0	0	0	0	0	0	60	,62962962962963	,333333333333333
1290	1	0	0	0	0	0	0	0	0	0	16	,0740740740740741	0
1299	1	1	2	3	2	1	0	2	2	1	61	1,11111111111111	1,55555555555556
1301	1	0	0	1	0	0	0	0	0	0	42	,111111111111111	,111111111111111
1303	1	0	0	0	1	0	0	0	0	1	48	,111111111111111	,222222222222222
1309	1	0	0	0	0	0	0	0	0	0	19	0	0
1310	1	0	0	1	1	0	1	0	0	0	44	,0740740740740741	,333333333333333
1315	1	0	0	0	0	0	0	0	0	0	46	0	0
1317	1	0	0	0	0	0	0	0	0	0	51	,148148148148148	0
1318	1	0	0	1	0	0	0	0	0	0	38	0	,111111111111111
1319	1	0	0	0	0	0	0	0	0	0	51	0	0
1321	1	0	0	0	0	0	0	0	0	0	64	0	0
1322	1	0	0	0	0	0	0	0	0	0	48	0	0
1323	1	0	0	0	0	0	0	0	0	0	59	0	0
1324	1	0	0	0	0	0	0	0	0	0	54	0	0
1326	1	0	0	0	0	0	0	0	0	0	33	0	0
1328	1	0	0	0	0	0	0	0	0	0	47	0	0
1331	1	0	1	1	0	1	0	2	0	0	81	,592592592592593	,555555555555556
1346	1	0	0	0	0	0	0	0	0	0	67	0	0
1347	1	0	0	0	0	0	0	0	0	0	36	0	0
1350	1	0	0	0	0	0	0	0	0	0	28	0	0
1351	1	0	0	0	0	0	0	0	0	0	42	0	0
1353	1	0	0	0	0	0	0	0	0	0	69	,037037037037037	0
1357	1	0	0	0	0	0	0	0	0	0	34	0	0
1360	1	0	0	0	0	0	0	0	0	0	57	,037037037037037	0
1364	1	0	0	0	0	0	0	0	0	0	58	,037037037037037	0
1365	1	0	0	0	0	0	0	0	0	0	62	,111111111111111	0
1368	1	1	0	0	0	0	0	0	0	0	21	,037037037037037	,111111111111111
1371	1	0	0	0	0	0	0	0	0	0	36	,555555555555556	0
1373	1	0	0	0	0	0	0	0	0	0	16	0	0
1384	1	0	0	0	0	0	0	0	0	0	67	0	0
1385	1	0	0	0	0	0	0	0	0	0	45	0	0
1388	1	0	0	0	0	0	0	0	0	0	63	0	0
1393	1	0	0	0	0	0	0	0	0	0	74	,0740740740740741	0
1394	1	0	0	0	0	0	0	0	0	0	18	0	0
1397	1	0	0	0	0	0	0	0	0	0	55	,111111111111111	0
1399	1	0	0	0	0	0	0	0	0	0	32	0	0
1401	1	0	0	0	0	0	0	0	0	0	78	0	0
1402	1	0	0	0	0	0	0	0	0	0	80	0	0
1406	1	0	0	0	0	0	0	0	0	0	68	0	0
1409	1	0	0	0	0	0	0	0	0	0	50	0	0
1410	1	1	1	0	0	1	2	0	0	1	62	,407407407407407	,666666666666667
1415	1	1	0	1	2	0	1	0	0	1	41	,37037037037037	,666666666666667
1416	1	1	2	1	1	2	2	1	0	1	57	1,14814814814815	1,22222222222222
1417	1	0	1	2	1	1	0	0	1	0	68	,703703703703704	,666666666666667
1420	1	1	0	1	1	2	0	0	1	1	59	,62962962962963	,777777777777778
1424	1	0	0	0	0	0	0	0	0	0	17	,222222222222222	0
1426	1	1	0	0	1	1	1	0	1	0	65	,296296296296296	,555555555555556
1427	1	0	1	1	0	0	0	0	0	0	46	,37037037037037	,222222222222222
1431	1	0	0	0	0	0	0	0	0	0	92	0	0
1434	1	0	1	1	1	0	0	0	0	0	72	,111111111111111	,333333333333333
1435	1	0	0	1	0	0	0	0	0	0	65	,037037037037037	,111111111111111
1436	1	0	0	0	0	0	0	0	0	0	28	0	0
1438	1	1	0	0	1	0	1	1	0	1	73	,407407407407407	,555555555555556
1440	1	2	1	1	2	1	0	1	2	0	63	,518518518518518	1,11111111111111
1444	1	1	0	0	1	0	0	0	1	0	54	,592592592592593	,333333333333333
1448	1	0	0	0	0	0	0	0	0	0	25	,037037037037037	0
1450	1	0	2	2	0	1	1	0	0	0	53	,740740740740741	,666666666666667
1451	1	0	1	3	1	2	1	3	0	0	72	,888888888888889	1,22222222222222
1452	1	0	0	0	0	0	1	0	0	0	54	,111111111111111	,111111111111111
1453	1	1	1	2	2	0	0	0	0	0	40	,111111111111111	,666666666666667
1454	1	0	0	1	0	0	1	0	0	0	33	,037037037037037	,222222222222222
1457	1	0	1	1	2	1	1	1	1	1	43	,740740740740741	1
1459	1	0	1	0	1	0	2	0	1	0	25	,111111111111111	,555555555555556
1461	1	0	1	0	0	0	0	0	0	0	57	,148148148148148	,111111111111111
1465	1	0	0	1	1	1	1	0	0	1	37	,333333333333333	,555555555555556
1467	1	1	0	0	1	0	0	0	0	0	28	,307692307692308	,222222222222222
1472	1	0	0	1	1	1	1	1	0	1	63	,444444444444444	,666666666666667
1474	1	0	0	0	1	0	0	0	0	0	16	,222222222222222	,111111111111111
1475	1	0	0	0	1	0	1	0	0	1	77	,444444444444444	,333333333333333
1478	1	0	0	0	0	0	0	0	0	0	19	,037037037037037	0
1483	1	0	0	0	1	1	0	1	0	1	74	,37037037037037	,444444444444444
1492	1	0	0	0	0	0	0	0	0	0	26	0	0
1494	1	0	0	0	0	0	0	0	0	0	18	0	0
1495	1	0	0	0	0	0	0	0	0	0	43	0	0
1496	1	0	0	0	0	0	0	0	0	0	40		0
1500	1	0	0	2	1	0	0	1	0	0	74	,148148148148148	,444444444444444
1501	1	0	0	1	0	0	2	1	0	0	71	,259259259259259	,444444444444444
1502	1	0	0	1	1	1	0	0	0	0	59	0	,333333333333333
1504	1	1	0	0	1	0	0	0	0	0	44	0	,222222222222222
1507	1	0	1	2	1	1	0	0	2	1	71	,666666666666667	,888888888888889
1508	1	0	0	1	0	0	0	0	0	0	54	,0740740740740741	,111111111111111
1510	1	0	0	1	0	0	0	0	0	0	31	,296296296296296	,111111111111111
1512	1	0	0	1	0	0	1	0	0	0	50	,148148148148148	,222222222222222
1514	1	0	1	0	1	2	1	0	1	1	66	,518518518518518	,777777777777778
1515	1	0	0	0	0	0	0	0	0	0	31	0	0
1523	1	0	0	0	0	0	0	0	0	0	44	,0740740740740741	0
1525	1	0	1	1	0	0	1	1	1	0	45	,148148148148148	,555555555555556
1526	1	0	0	0	0	0	0	0	0	0	38	0	0
1534	1	0	0	1	1	1	0	0	0	0	39	,148148148148148	,333333333333333
1538	1	0	0	0	0	0	1	0	0	0	57	,0740740740740741	,111111111111111
1540	1	0	0	0	1	0	2	0	2	0	28	,037037037037037	,555555555555556
1542	1	0	0	0	0	0	0	0	0	0	35	,037037037037037	0
1543	1	0	0	0	0	0	0	0	0	0	23	,037037037037037	0
1544	1	0	0	0	0	0	0	0	0	0	49	,0740740740740741	0
1546	1	0	0	0	0	0	0	0	0	0	39	0	0
1547	1	0	0	0	0	0	0	1	0	0	73	,296296296296296	,111111111111111
1549	1	1	2	3	2	0	0	0	0	0	38	,407407407407407	,888888888888889
1552	1	0	0	0	0	0	0	0	0	0	27	,037037037037037	0
1553	1	0	0	2	0	0	2	0	2	0	74	,555555555555556	,666666666666667
1556	1	1	1	1	0	1	1	1	1	0	75	,296296296296296	,777777777777778
1559	1	0	1	1	0	0	1	1	1	0	76	,481481481481481	,555555555555556
1560	1	2	2	3	2	3	2	2	3	2	57	2,25925925925926	2,33333333333333
1561	1	0	0	0	1	1	0	0	0	0	18	,407407407407407	,222222222222222
1568	1	0	0	0	0	0	0	0	0	0	63	,148148148148148	0
1569	1	0	0	1	1	0	0	0	0	0	35	,037037037037037	,222222222222222
1570	1	0	0	0	0	0	0	0	0	0	68	,111111111111111	0
1572	1	0	0	0	2	1	0	0	0	0	51	1,03703703703704	,333333333333333
1573	1	0	0	0	0	0	0	1	0	0	60	,148148148148148	,111111111111111
1575	1	1	0	1	1	1	1	0	1	0	61	,37037037037037	,666666666666667
1576	1	1	1	0	1	1	2	0	1	0	44	,37037037037037	,777777777777778
1584	1	1	0	1	1	1	0	0	0	0	22	,185185185185185	,444444444444444
1587	1	0	0	0	0	0	0	0	0	0	34	0	0
1588	1	0	0	0	1	0	0	0	0	0	35	,037037037037037	,111111111111111
1589	1	0	0	0	0	0	0	0	0	0	37	,037037037037037	0
1591	1	0	0	0	0	0	0	0	0	0	40	0	0
1592	1	0	0	0	0	0	0	0	0	0	70	,037037037037037	0
1593	1	0	0	1	1	0	0	0	0	0	46	,481481481481481	,222222222222222
1595	1	0	0	1	1	1	1	1	0	0	43	,740740740740741	,555555555555556
1597	1	0	0	0	0	0	0	0	0	0	42	0	0
1599	1	0	0	3	0	2	1	0	2	1	58	,296296296296296	1
1601	1	0	0	0	0	0	0	0	1	0	61	,148148148148148	,111111111111111
1604	1	0	0	0	0	0	0	0	0	0	71	0	0
1606	1	1	1	1	0	0	3	3	2	2	68	,962962962962963	1,44444444444444
1611	1	0	0	0	0	0	0	0	0	0	71	,037037037037037	0
1614	1	0	0	1	0	0	0	0	1	0	61	,37037037037037	,222222222222222
1617	1	0	0	0	0	0	0	1	1	0	61	,111111111111111	,222222222222222
1636	1	0	1	0	1	0	1	0	0	0	28	,037037037037037	,333333333333333
1638	1	0	0	0	0	0	0	0	0	0	38	,148148148148148	0
1639	1	0	1	1	1	0	2	0	0	0	24	,444444444444444	,555555555555556
1640	1	0	1	1	0	0	0	3	0	0	62	,222222222222222	,555555555555556
1641	1	0	0	3	1	0	0	3	2	2	59	1	1,22222222222222
1646	1	0	0	2	0	0	1	3	1	0	61	,444444444444444	,777777777777778
1647	1	0	0	1	0	0	0	3	2	0	83	,481481481481481	,666666666666667
1652	1	0	0	0	0	0	1	0	0	0	52	,185185185185185	,111111111111111
1653	1	0	0	0	0	0	1	0	0	0	26	,148148148148148	,111111111111111
1654	1	0	0	0	1	0	1	0	0	0	21	,222222222222222	,222222222222222
1656	1	0	0	0	1	0	1	0	0	1	57	,222222222222222	,333333333333333
1661	1	0	0	0	0	0	0	0	0	0	35	,148148148148148	0
1667	1	0	0	0	0	1	0	1	0	0	73	,333333333333333	,222222222222222
1668	1	0	0	0	0	0	0	1	0	0	59	,0740740740740741	,111111111111111
1671	1	0	0	0	0	0	0	0	0	0	47	0	0
1672	1	0	1	0	0	0	0	1	0	0	89	0	,222222222222222
1679	1	1	1	1	0	0	0	0	0	0	41	,185185185185185	,333333333333333
1685	1	0	0	0	0	0	0	1	0	0	61	,296296296296296	,111111111111111
1689	1	0	0	2	1	1	2	2	0	0	68	,481481481481481	,888888888888889
1694	1	1	1	0	0	1	0	2	0	0	67	,518518518518518	,555555555555556
1696	1	0	0	0	0	0	0	0	0	0	41	,0740740740740741	0
1698	1	0	0	0	0	1	0	0	0	0	37	,0740740740740741	,111111111111111
1701	1	1	1	0	0	1	2	0	0	0	46	,62962962962963	,555555555555556
1707	1	0	0	1	1	0	0	1	0	0	59	,222222222222222	,333333333333333
1711	1	0	0	0	0	0	4	0	0	0	15	,296296296296296	,444444444444444
1714	1	0	0	0	0	1	1	0	0	0	62	,222222222222222	,222222222222222
1715	1	0	0	0	0	0	0	0	0	0	68	,037037037037037	0
1717	1	3	2	2	1	2	3	2	1	1	33	1,66666666666667	1,88888888888889
1718	1	0	0	0	0	0	0	0	0	0	61	0	0
1719	1	0	0	2	1	0	0	2	3	1	60	,222222222222222	1
1720	1	0	2	1	-1	1	1	2	0	0	71	,925925925925926	,875
1725	1	0	0	0	0	0	0	0	0	0	50	0	0
1729	1	0	0	0	0	0	0	0	0	0	48	0	0
1733	1	0	0	0	0	0	0	0	0	0	67	0	0
1734	1	0	0	0	0	0	0	0	0	0	57	0	0
1735	1	0	0	0	0	0	0	0	0	0	73	0	0
1736	1	0	0	0	0	0	0	0	0	0	66	0	0
1737	1	0	0	0	0	0	0	0	0	0	70	0	0
1739	1	0	0	0	0	0	0	0	0	0	65	0	0
1741	1	0	0	0	0	0	0	0	0	0	64	0	0
1747	1	0	1	0	0	0	0	0	0	0	63	,185185185185185	,111111111111111
1748	1	0	0	1	0	0	0	0	0	0	63	,148148148148148	,111111111111111
1759	1	0	0	0	0	0	0	0	0	0	17	,0740740740740741	0
1761	1	0	1	1	1	1	1	1	0	0	66	,666666666666667	,666666666666667
1763	1	0	1	1	1	0	1	0	1	0	64	,296296296296296	,555555555555556
1766	1	0	0	0	0	1	0	0	0	0	70	,296296296296296	,111111111111111
1767	1	0	0	2	2	0	2	2	1	4	75	,333333333333333	1,44444444444444
1768	1	0	0	0	0	0	0	0	0	0	31	,037037037037037	0
1778	1	0	1	0	0	1	1	0	1	0	77	,222222222222222	,444444444444444
1779	1	0	0	1	1	0	1	0	0	0	71	,148148148148148	,333333333333333
1780	1	0	0	0	0	0	0	0	0	0	44	,037037037037037	0
1783	1	2	1	1	2	0	1	2	2	1	71	,703703703703704	1,33333333333333
1784	1	0	1	2	2	1	2	3	2	2	73	1,07407407407407	1,66666666666667
1785	1	0	0	0	0	0	0	0	0	0	48	,037037037037037	0
1786	1	0	0	2	0	0	0	0	0	0	37	,111111111111111	,222222222222222
1789	1	0	0	0	0	0	0	0	0	0	56	0	0
1790	1	0	0	0	0	0	0	0	0	0	42	,148148148148148	0
1793	1	0	0	0	0	0	0	0	0	0	41	0	0
1795	1	2	3	0	2	1	1	0	0	0	42	,703703703703704	1
1799	1	0	1	1	0	1	0	0	1	0	69	,481481481481481	,444444444444444
1801	1	0	1	0	0	1	1	0	0	0	21	,444444444444444	,333333333333333
1802	1	0	1	0	2	0	1	0	0	0	22	,814814814814815	,444444444444444
1806	1	0	0	1	1	0	1	0	1	0	70	,666666666666667	,444444444444444
1810	1	0	0	0	1	1	1	1	0	0	65	,444444444444444	,444444444444444
1812	1	0	0	0	0	0	0	0	0	0	52	,037037037037037	0
1816	1	0	1	2	1	0	0	0	2	0	60	,333333333333333	,666666666666667
1817	1	0	0	0	0	0	0	0	0	0	64	,0740740740740741	0
1818	1	0	0	0	0	0	0	0	0	0	70	0	0
1820	1	0	0	0	0	0	0	0	0	0	48	,037037037037037	0
1824	1	-1	-1	-1	-1	-1	-1	-1	-1	-1	63
1825	1	0	0	4	4	4	4	0	0	0	52	,518518518518518	1,77777777777778
1827	1	1	1	4	1	0	3	1	1	0	52	,481481481481481	1,33333333333333
1828	1	1	2	1	2	0	1	0	0	2	68	1,14814814814815	1
1832	1	0	0	0	0	0	0	0	0	0	17	,111111111111111	0
1842	1	0	0	0	0	0	0	0	0	0	43	0	0
1845	1	0	0	0	0	0	0	0	0	0	25	,148148148148148	0
1846	1	1	1	1	1	1	2	2	1	1	58	,777777777777778	1,22222222222222
1848	1	0	0	0	1	0	0	0	0	0	32	,0740740740740741	,111111111111111
1852	1	0	0	1	1	0	0	1	0	0	50	,259259259259259	,333333333333333
1853	1	0	1	1	1	0	1	2	1	1	58	,37037037037037	,888888888888889
1857	1	0	1	1	0	0	1	1	0	1	32	,296296296296296	,555555555555556
1864	1	0	0	0	0	0	1	0	0	0	48	,0740740740740741	,111111111111111
1876	1	0	0	0	0	0	0	2	0	0	71	,333333333333333	,222222222222222
1877	1	0	0	0	2	1	0	0	0	0	52	,148148148148148	,333333333333333
1880	1	0	0	0	1	1	0	1	0	0	51	,148148148148148	,333333333333333
1884	1	0	0	0	1	1	1	0	0	2	39	,148148148148148	,555555555555556
1887	1	0	0	2	2	1	1	0	1	1	64	,444444444444444	,888888888888889
1890	1	0	0	0	0	0	0	0	0	0	65	0	0
1891	1	0	0	0	0	0	0	0	0	0	60	,037037037037037	0
1894	1	0	0	0	0	0	0	0	0	0	42	,111111111111111	0
1895	1	0	0	0	0	0	0	0	0	0	65	,185185185185185	0
1896	1	0	0	0	0	0	0	0	0	0	65	,037037037037037	0
1898	1	0	1	0	0	0	0	0	0	0	19	0	,111111111111111
1899	1	0	0	0	0	0	0	4	0	0	43	0	,444444444444444
1904	1	0	0	0	0	0	0	0	0	0	55	0	0
1905	1	0	0	1	0	0	1	0	1	0	35	,592592592592593	,333333333333333
1906	1	0	1	1	1	1	1	0	1	0	60	,925925925925926	,666666666666667
1907	1	0	0	0	0	0	1	0	0	0	41	,111111111111111	,111111111111111
1909	1	0	0	2	1	0	0	1	1	0	59	,777777777777778	,555555555555556
1912	1	0	0	0	0	0	0	0	0	0	28	0	0
1916	1	0	1	1	0	0	1	1	0	0	20	,259259259259259	,444444444444444
1918	1	0	0	0	0	0	0	0	0	0	63	,037037037037037	0
1919	1	0	0	0	0	0	0	0	0	0	59	0	0
1920	1	0	0	0	0	0	1	1	0	0	53	,0740740740740741	,222222222222222
1921	1	0	0	1	1	1	0	0	0	0	34	,333333333333333	,333333333333333
1923	1	0	0	0	0	0	0	0	0	0	50	0	0
1926	1	0	0	1	1	1	0	0	0	0	50	,037037037037037	,333333333333333
1930	1	0	0	0	0	0	0	0	0	0	42	,222222222222222	0
1931	1	0	0	0	1	0	0	0	0	0	68	,222222222222222	,111111111111111
1933	1	0	2	2	2	2	2	1	1	0	73	,888888888888889	1,33333333333333
1934	1	0	0	0	2	2	1	0	0	1	40	,518518518518518	,666666666666667
1935	1	0	1	0	1	2	1	0	0	0	41	,37037037037037	,555555555555556
1937	1	0	0	0	2	2	1	0	0	1	30	,222222222222222	,666666666666667
1938	1	0	1	0	1	1	0	0	0	0	33	,111111111111111	,333333333333333
1940	1	0	0	1	1	0	0	0	0	0	38	,111111111111111	,222222222222222
1942	1	0	0	0	0	0	0	0	0	0	18	,037037037037037	0
1943	1	0	0	0	0	0	0	0	0	0	29	0	0
1949	1	0	0	0	0	0	0	0	0	0	47	0	0
1950	1	0	0	0	0	0	0	0	0	0	54	0	0
1951	1	0	1	0	0	0	1	1	0	0	16	,296296296296296	,333333333333333
1952	1	0	0	0	0	0	0	1	1	0	78	,333333333333333	,222222222222222
1959	1	3	3	2	2	3	3	2	3	3	82	2,48148148148148	2,66666666666667
1960	1	3	2	2	1	1	1	2	2	3	71	1,85185185185185	1,88888888888889
1961	1	1	2	2	1	1	0	2	1	1	47	1,55555555555556	1,22222222222222
1962	1	2	2	2	1	3	2	1	1	1	66	1,74074074074074	1,66666666666667
1965	1	0	0	0	0	0	0	0	0	0	42	,555555555555556	0
1966	1	3	3	3	3	2	1	2	3	3	55	2,74074074074074	2,55555555555556
1967	1	2	3	3	2	2	1	1	3	2	81	2,07407407407407	2,11111111111111
1969	1	0	0	0	1	0	0	0	0	0	60	,296296296296296	,111111111111111
1973	1	0	0	0	0	0	0	0	0	0	16	,111111111111111	0
1974	1	0	0	0	0	0	0	0	1	0	73	,0740740740740741	,111111111111111
1975	1	0	0	0	0	0	0	0	0	0	73	,148148148148148	0
1981	1	0	1	0	0	0	0	0	0	0	14	,037037037037037	,111111111111111
1982	1	0	1	0	0	0	0	0	0	0	21	,037037037037037	,111111111111111
1983	1	0	0	1	1	0	1	1	0	0	69	,0740740740740741	,444444444444444
1985	1	0	0	0	0	0	1	0	0	0	15	,111111111111111	,111111111111111
1986	1	0	0	0	0	0	0	0	0	0	60	0	0
1988	1	0	0	0	0	0	0	0	0	0	24	,0740740740740741	0
1993	1	0	0	0	0	0	0	0	0	0	61	0	0
1997	1	0	0	0	1	1	0	0	1	0	54	,259259259259259	,333333333333333
2000	1	0	0	0	1	1	1	0	0	0	58	,444444444444444	,333333333333333
2001	1	0	0	0	1	1	0	0	0	0	35	,111111111111111	,222222222222222
2002	1	0	0	0	0	0	0	0	0	0	73	,111111111111111	0
0001	2	0	0	0	0	0	0	0	0	0	36	0	0
0003	2	0	0	0	0	0	0	0	0	0	34	0	0
0004	2	0	0	0	0	0	0	0	0	0	50	0	0
0006	2	0	0	0	0	0	0	0	0	0	66	,0740740740740741	0
0007	2	0	0	0	0	0	0	1	3	0	80	,407407407407407	,444444444444444
0008	2	0	1	1	1	0	1	2	1	1	65	,740740740740741	,888888888888889
0009	2	0	0	0	0	0	0	0	0	0	46	0	0
0012	2	0	0	0	0	0	0	1	0	0	81	,148148148148148	,111111111111111
0017	2	0	0	4	4	4	0	0	0	0	61	2,11111111111111	1,33333333333333
0018	2	3	0	1	2	1	1	2	0	0	73	1	1,11111111111111
0019	2	0	1	0	2	0	1	2	0	0	81	,851851851851852	,666666666666667
0026	2	0	0	0	0	0	0	0	0	0	46	,148148148148148	0
0029	2	1	0	0	1	2	1	1	2	2	68	1,22222222222222	1,11111111111111
0035	2	0	0	0	0	0	1	1	0	0	36	,222222222222222	,222222222222222
0038	2	1	1	2	2	1	1	2	1	1	51	,925925925925926	1,33333333333333
0039	2	1	1	2	1	1	1	3	2	2	75	1,66666666666667	1,55555555555556
0047	2	0	0	0	0	0	0	0	0	0	26	,037037037037037	0
0048	2	0	1	1	2	2	0	1	1	0	24	,111111111111111	,888888888888889
0049	2	0	0	0	0	0	0	0	0	0	25	,037037037037037	0
0052	2	0	1	2	1	1	1	0	0	0	47	,518518518518518	,666666666666667
0053	2	0	2	2	1	1	1	2	0	0	48	,555555555555556	1
0056	2	0	0	0	0	0	0	0	0	0	48	0	0
0059	2	0	2	4	3	0	2	3	3	2	78	1,18518518518519	2,11111111111111
0060	2	0	0	0	0	0	0	0	0	1	41	,148148148148148	,111111111111111
0061	2	0	0	0	1	0	0	1	0	0	32	,333333333333333	,222222222222222
0064	2	0	0	0	2	1	1	0	0	0	16		,444444444444444
0067	2	0	0	0	0	0	2	0	0	0	55	,0740740740740741	,222222222222222
0070	2	2	1	2	2	0	0	0	2	4	64	1,25925925925926	1,44444444444444
0073	2	2	0	1	2	1	1	3	1	0	68	,888888888888889	1,22222222222222
0075	2	0	0	1	0	0	1	0	0	0	44	,259259259259259	,222222222222222
0077	2	0	1	1	0	0	0	1	0	0	71	,259259259259259	,333333333333333
0081	2	0	1	2	2	1	0	0	0	0	36	,296296296296296	,666666666666667
0082	2	0	0	0	0	0	0	0	0	0	56	,111111111111111	0
0084	2	0	0	0	0	0	1	0	0	0	27	,0740740740740741	,111111111111111
0085	2	1	3	3	2	1	0	4	1	1	76	1,44444444444444	1,77777777777778
0086	2	0	0	0	1	2	0	0	0	1	14	,666666666666667	,444444444444444
0088	2	0	1	1	0	0	0	0	0	1	77	,148148148148148	,333333333333333
0090	2	0	1	0	1	1	0	0	0	0	58	,333333333333333	,333333333333333
0093	2	0	0	0	0	0	0	0	0	0	14	0	0
0095	2	1	1	1	1	1	0	0	0	1	53	,148148148148148	,666666666666667
0096	2	0	0	1	1	1	1	0	0	2	76	,333333333333333	,666666666666667
0097	2	1	2	0	1	1	0	1	2	2	64	1,22222222222222	1,11111111111111
0103	2	1	2	1	0	1	1	2	1	1	56	,851851851851852	1,11111111111111
0106	2	0	0	0	1	1	1	0	0	0	47	,407407407407407	,333333333333333
0108	2	0	0	0	0	0	0	0	0	0	49	,037037037037037	0
0109	2	1	0	0	1	0	1	0	0	0	33	,185185185185185	,333333333333333
0110	2	-1	-1	-1	-1	-1	-1	-1	-1	-1	76
0114	2	1	1	1	0	0	0	1	0	0	68	,444444444444444	,444444444444444
0115	2	0	0	0	0	0	0	0	0	0	61	,111111111111111	0
0116	2	0	0	0	1	1	1	1	0	0	39	,333333333333333	,444444444444444
0120	2	1	1	2	2	3	2	1	2	2	46	1,77777777777778	1,77777777777778
0121	2	1	2	1	2	2	2	2	1	2	48	1,92592592592593	1,66666666666667
0123	2	3	3	2	2	3	2	2	3	3	51	2,18518518518519	2,55555555555556
0124	2	1	2	2	3	2	1	2	3	3	32	1,96296296296296	2,11111111111111
0125	2	1	2	2	2	1	2	0	1	0	51	1,07407407407407	1,22222222222222
0127	2	2	3	2	3	3	2	1	2	2	46	2,18518518518519	2,22222222222222
0128	2	1	0	0	0	1	1	0	0	1	45	,851851851851852	,444444444444444
0134	2	1	0	0	2	0	0	0	0	0	29	0	,333333333333333
0136	2	0	0	2	0	0	0	0	0	0	64	,592592592592593	,222222222222222
0137	2	0	0	0	0	0	2	2	0	0	52	,148148148148148	,444444444444444
0139	2	0	2	0	0	0	0	2	0	0	60	,518518518518518	,444444444444444
0141	2	0	0	1	1	1	1	1	0	0	49	,407407407407407	,555555555555556
0143	2	0	0	0	1	1	0	0	0	0	36	,037037037037037	,222222222222222
0147	2	0	0	0	1	0	1	1	0	0	56	,333333333333333	,333333333333333
0149	2	0	0	1	1	0	1	0	0	0	35	,148148148148148	,333333333333333
0155	2	3	3	2	1	2	3	3	2	1	66	1,48148148148148	2,22222222222222
0156	2	3	2	2	1	2	3	2	1	2	65	1,92592592592593	2
0158	2	0	0	0	0	0	0	0	1	1	44	,592592592592593	,222222222222222
0160	2	1	1	1	0	0	1	0	0	0	31	,518518518518518	,444444444444444
0165	2	0	0	0	1	1	0	0	0	0	36	,185185185185185	,222222222222222
0169	2	0	0	0	1	0	0	0	0	0	23	,111111111111111	,111111111111111
0170	2	0	3	0	0	0	0	2	0	0	27	,814814814814815	,555555555555556
0171	2	0	0	0	1	0	0	0	0	0	24	,407407407407407	,111111111111111
0172	2	0	0	1	0	0	2	0	0	0	44	,888888888888889	,333333333333333
0174	2	0	0	0	0	0	0	0	0	0	66	,333333333333333	0
0177	2	0	1	0	0	0	0	1	0	0	16	,259259259259259	,222222222222222
0181	2	1	1	1	0	0	1	1	0	0	42	,481481481481481	,555555555555556
0183	2	0	0	1	1	1	1	0	1	0	58	,884615384615385	,555555555555556
0187	2	0	0	0	1	0	1	0	0	0	57	0	,222222222222222
0189	2	0	0	0	0	0	0	0	0	0	68	,111111111111111	0
0191	2	0	0	0	0	0	0	0	0	0	69	,037037037037037	0
0193	2	0	0	0	0	0	0	0	0	0	70	,222222222222222	0
0194	2	0	0	0	0	0	0	0	0	0	38	,037037037037037	0
0195	2	0	0	0	0	0	0	0	0	0	78	,037037037037037	0
0196	2	0	0	0	0	0	0	0	0	0	27	,037037037037037	0
0197	2	0	0	0	0	0	0	0	0	0	50	0	0
0203	2	2	1	1	2	0	1	2	0	0	15	,851851851851852	1
0204	2	0	0	1	0	0	1	1	0	0	16	,222222222222222	,333333333333333
0207	2	0	0	0	0	0	0	0	0	1	51	,666666666666667	,111111111111111
0210	2	0	0	0	0	0	0	0	0	0	60	,0740740740740741	0
0212	2	0	0	0	0	0	0	0	0	0	45	,444444444444444	0
0214	2	0	0	0	0	0	0	0	0	0	44	0	0
0216	2	0	0	0	0	0	0	0	0	0	26	0	0
0218	2	0	0	2	2	3	1	0	0	1	56	,148148148148148	1
0219	2	0	0	0	0	1	0	1	1	2	73	0	,555555555555556
0223	2	0	0	0	0	0	0	0	0	0	49	,296296296296296	0
0226	2	0	0	0	1	1	1	0	0	0	76	,666666666666667	,333333333333333
0227	2	0	0	0	0	0	0	0	0	0	46	0	0
0232	2	0	1	0	2	1	1	0	0	1	31	,407407407407407	,666666666666667
0233	2	0	1	1	0	0	0	1	0	0	67	,259259259259259	,333333333333333
0235	2	0	0	0	0	0	0	0	0	0	39	0	0
0236	2	0	0	0	0	1	1	0	0	0	50	,222222222222222	,222222222222222
0238	2	0	0	0	0	0	1	1	0	0	53	,222222222222222	,222222222222222
0241	2	0	0	0	0	0	0	0	0	0	48	,148148148148148	0
0243	2	0	0	0	0	0	0	0	0	0	55	,0740740740740741	0
0245	2	0	1	1	0	0	1	1	1	1	62	,740740740740741	,666666666666667
0246	2	0	0	3	1	0	1	1	0	0	36	,518518518518518	,666666666666667
0248	2	0	0	0	1	0	0	0	0	0	39	,037037037037037	,111111111111111
0251	2	0	0	0	0	1	2	0	0	0	60	,111111111111111	,333333333333333
0255	2	0	1	0	0	0	1	2	0	0	26	,111111111111111	,444444444444444
0258	2	2	1	1	1	0	0	1	0	0	37	,185185185185185	,666666666666667
0259	2	1	1	2	1	1	0	0	1	0	53	,518518518518518	,777777777777778
0260	2	0	4	3	4	3	1	0	1	1	29	,814814814814815	1,88888888888889
0262	2	1	1	1	1	1	1	1	1	1	33	,925925925925926	1
0263	2	1	0	0	1	0	0	0	1	1	21	,259259259259259	,444444444444444
0264	2	0	0	0	0	0	0	0	1	0	34	,333333333333333	,111111111111111
0265	2	0	0	1	1	0	0	0	0	0	46	,222222222222222	,222222222222222
0269	2	0	0	1	1	1	2	2	0	0	60	,444444444444444	,777777777777778
0270	2	0	0	0	0	0	0	0	0	0	59	0	0
0272	2	0	1	1	1	0	1	1	0	0	50	,666666666666667	,555555555555556
0274	2	0	0	0	0	0	1	0	1	0	14	,111111111111111	,222222222222222
0275	2	0	0	0	0	0	0	0	0	0	33	,185185185185185	0
0276	2	0	0	0	0	0	0	0	0	0	55	,185185185185185	0
0277	2	1	1	2	1	0	0	0	0	1	74	,296296296296296	,666666666666667
0279	2	0	1	1	1	1	1	0	1	1	73	,407407407407407	,777777777777778
0285	2	2	1	1	0	1	1	2	1	1	62	1,19230769230769	1,11111111111111
0286	2	0	0	0	0	0	0	0	0	0	45	,037037037037037	0
0290	2	0	1	1	0	0	0	0	0	0	25	,148148148148148	,222222222222222
0291	2	0	0	0	0	0	1	1	0	0	27	,111111111111111	,222222222222222
0292	2	0	0	0	0	0	1	1	0	0	54	,333333333333333	,222222222222222
0294	2	0	0	0	0	0	0	0	0	0	50	,0740740740740741	0
0295	2	0	0	0	1	0	0	0	0	0	61	,0740740740740741	,111111111111111
0300	2	1	0	1	3	1	1	0	0	3	20	,740740740740741	1,11111111111111
0304	2	0	1	2	1	1	0	3	1	3	75	1,18518518518519	1,33333333333333
0305	2	1	0	2	1	0	1	0	1	1	39	,481481481481481	,777777777777778
0306	2	0	1	0	0	1	0	0	0	0	52	,444444444444444	,222222222222222
0307	2	0	1	1	0	0	0	0	0	0	40	,296296296296296	,222222222222222
0308	2	0	0	0	0	0	0	0	0	0	62	0	0
0314	2	0	0	0	1	0	1	0	0	0	51	,444444444444444	,222222222222222
0316	2	0	0	0	0	0	0	0	0	0	76	,259259259259259	0
0318	2	0	0	0	0	0	0	0	0	0	58	,222222222222222	0
0319	2	0	0	0	0	0	0	0	0	0	46	,259259259259259	0
0322	2	3	1	0	1	2	0	1	1	0	43	,888888888888889	1
0323	2	3	4	4	4	2	2	4	3	2	74	2,22222222222222	3,11111111111111
0326	2	3	4	3	4	2	2	4	3	2	81	2,14814814814815	3
0328	2	0	2	3	2	0	0	1	0	0	38	,518518518518518	,888888888888889
0329	2	3	1	0	1	2	1	1	0	0	69	,925925925925926	1
0331	2	1	0	0	1	1	0	0	0	0	18	,37037037037037	,333333333333333
0332	2	1	3	1	2	2	3	1	1	0	25	1,37037037037037	1,55555555555556
0334	2	0	0	0	1	0	0	0	0	0	27	,259259259259259	,111111111111111
0335	2	0	0	0	0	1	0	0	1	0	29	,333333333333333	,222222222222222
0336	2	0	0	0	0	0	0	0	0	0	72	,185185185185185	0
0338	2	0	0	0	0	0	0	0	0	0	72	0	0
0339	2	0	1	1	1	1	0	1	0	0	70	,333333333333333	,555555555555556
0340	2	0	0	0	0	0	0	0	0	0	61	,0740740740740741	0
0342	2	0	0	0	0	0	0	1	0	0	63	,148148148148148	,111111111111111
0344	2	0	0	1	1	0	0	1	1	0	32	,259259259259259	,444444444444444
0345	2	1	1	1	2	1	1	2	1	0	60	,592592592592593	1,11111111111111
0347	2	0	0	1	0	1	0	1	0	0	42	,296296296296296	,333333333333333
0348	2	0	1	2	2	1	1	1	2	2	76	,37037037037037	1,33333333333333
0350	2	0	0	0	0	0	1	0	0	0	32	,037037037037037	,111111111111111
0352	2	0	0	1	0	0	1	0	0	0	45	,0769230769230769	,222222222222222
0353	2	1	0	1	1	0	1	0	0	0	74	,222222222222222	,444444444444444
0354	2	0	0	0	0	1	1	0	0	0	63	,111111111111111	,222222222222222
0355	2	1	0	0	2	2	1	0	0	1	44	,592592592592593	,777777777777778
0356	2	0	0	0	0	0	1	0	0	0	46	,037037037037037	,111111111111111
0357	2	0	0	0	0	1	1	1	0	0	65	,259259259259259	,333333333333333
0358	2	1	1	1	1	0	1	1	0	0	36	,777777777777778	,666666666666667
0359	2	0	0	1	0	0	0	0	0	0	42	,148148148148148	,111111111111111
0360	2	0	0	2	3	0	2	0	2	2	35	,777777777777778	1,22222222222222
0362	2	0	0	1	0	0	0	0	0	0	42	,185185185185185	,111111111111111
0364	2	4	4	4	4	4	4	4	4	4	42	3,44444444444444	4
0365	2	0	0	1	1	0	0	0	0	0	64	,185185185185185	,222222222222222
0366	2	3	0	4	4	1	2	0	2	1	56	1,07407407407407	1,88888888888889
0368	2	1	2	1	1	1	1	2	1	0	75	,851851851851852	1,11111111111111
0369	2	0	0	0	1	0	1	0	0	0	41	,666666666666667	,222222222222222
0370	2	0	0	0	0	0	1	0	0	0	45	,407407407407407	,111111111111111
0371	2	0	0	0	2	0	1	2	0	0	72	,555555555555556	,555555555555556
0372	2	0	1	1	1	0	0	0	0	0	34	,111111111111111	,333333333333333
0373	2	0	0	0	0	0	0	0	0	0	39	0	0
0375	2	0	0	0	1	1	0	0	0	0	51	,592592592592593	,222222222222222
0376	2	0	0	0	0	0	0	0	0	0	26	,222222222222222	0
0377	2	0	1	3	3	0	2	1	0	0	44	,703703703703704	1,11111111111111
0381	2	0	0	3	0	1	0	1	0	0	27	,222222222222222	,555555555555556
0382	2	0	0	1	1	0	1	1	0	0	50	,296296296296296	,444444444444444
0385	2	1	2	3	3	1	3	3	1	1	44	1,22222222222222	2
0386	2	0	0	1	0	0	0	0	0	0	45	,0740740740740741	,111111111111111
0387	2	1	3	2	3	0	1	1	2	3	18	1,07407407407407	1,77777777777778
0389	2	0	0	0	0	1	0	0	0	0	39	0	,111111111111111
0390	2	0	1	1	1	0	0	0	0	0	70	,518518518518518	,333333333333333
0395	2	0	0	0	0	0	0	0	0	0	39	0	0
0398	2	0	0	0	0	0	0	0	0	0	38	0	0
0404	2	0	0	0	1	0	2	0	0	0	33	,148148148148148	,333333333333333
0406	2	0	0	0	0	0	0	0	0	0	37	,037037037037037	0
0407	2	0	0	0	0	0	0	0	0	0	49	0	0
0408	2	0	1	2	1	0	1	2	0	0	63	,555555555555556	,777777777777778
0409	2	0	0	0	1	0	0	1	0	0	44	0	,222222222222222
0411	2	2	0	1	1	0	1	0	0	0	34	,185185185185185	,555555555555556
0412	2	1	0	0	1	1	1	0	1	1	14	,222222222222222	,666666666666667
0413	2	2	1	1	1	0	1	1	1	1	55	,777777777777778	1
0416	2	0	0	1	1	1	0	0	0	0	29	,777777777777778	,333333333333333
0420	2	0	0	1	1	0	2	0	0	1	26	,333333333333333	,555555555555556
0421	2	0	0	1	0	0	1	0	0	0	16	,148148148148148	,222222222222222
0422	2	0	0	4	0	2	3	0	2	0	63	,888888888888889	1,22222222222222
0423	2	0	0	2	0	2	1	0	0	0	29	,037037037037037	,555555555555556
0426	2	0	2	1	0	1	1	3	1	0	56	,407407407407407	1
0427	2	0	0	0	0	0	0	0	0	0	33	0	0
0428	2	0	0	1	0	0	0	1	2	0	37	,296296296296296	,444444444444444
0430	2	0	1	1	1	1	1	2	2	0	92	1	1
0431	2	0	0	1	0	1	1	2	1	1	72	,518518518518518	,777777777777778
0433	2	0	1	1	1	1	1	0	0	1	50	,538461538461538	,666666666666667
0439	2	0	0	0	0	0	0	0	0	0	38	,148148148148148	0
0441	2	0	0	0	1	0	1	0	0	0	23	,037037037037037	,222222222222222
0445	2	4	4	0	4	2	4	0	0	1	34	1,59259259259259	2,11111111111111
0446	2	0	0	0	0	1	1	0	0	0	32	,148148148148148	,222222222222222
0447	2	1	2	1	0	1	1	0	1	1	42	,888888888888889	,888888888888889
0448	2	1	2	2	1	1	0	0	1	0	36	,888888888888889	,888888888888889
0450	2	0	1	1	3	1	0	2	0	0	21	,777777777777778	,888888888888889
0451	2	0	0	0	0	0	0	0	0	0	43	,037037037037037	0
0454	2	0	0	1	2	0	0	0	0	0	42	,296296296296296	,333333333333333
0457	2	0	1	1	2	1	1	0	1	1	56	,851851851851852	,888888888888889
0460	2	0	1	1	0	2	1	0	0	0	56	,62962962962963	,555555555555556
0464	2	1	0	0	2	1	0	0	1	1	66	,555555555555556	,666666666666667
0465	2	1	0	0	1	2	1	0	0	1	17	,37037037037037	,666666666666667
0470	2	0	0	0	0	0	0	0	0	0	30	,185185185185185	0
0474	2	0	0	0	0	0	0	0	0	0	50	,111111111111111	0
0476	2	0	0	0	0	0	0	2	1	0	79	,518518518518518	,333333333333333
0479	2	0	0	0	0	0	0	0	0	0	30	0	0
0484	2	0	0	0	0	0	0	0	0	0	53	,111111111111111	0
0486	2	0	1	0	0	1	0	0	0	0	26	,407407407407407	,222222222222222
0487	2	0	0	1	1	0	0	1	0	0	58	,259259259259259	,333333333333333
0488	2	0	0	0	0	0	1	0	0	0	78	0	,111111111111111
0490	2	0	0	0	0	0	0	0	0	0	77	,037037037037037	0
0492	2	0	0	0	0	0	0	0	0	0	67	0	0
0498	2	0	0	0	0	0	0	1	0	1	87	,185185185185185	,222222222222222
0499	2	0	0	0	0	0	0	0	0	0	36	,037037037037037	0
0500	2	0	0	2	0	0	0	0	0	0	75	,148148148148148	,222222222222222
0502	2	0	0	0	0	0	0	0	0	0	35	,037037037037037	0
0503	2	4	2	4	2	2	2	2	2	1	69	1,7037037037037	2,33333333333333
0507	2	0	0	0	0	0	0	1	1	1	53	,333333333333333	,333333333333333
0511	2	1	0	0	0	1	1	1	1	0	25	,592592592592593	,555555555555556
0512	2	0	0	0	0	0	0	0	0	0	43	,148148148148148	0
0515	2	0	4	2	1	1	1	2	2	0	60	1,07692307692308	1,44444444444444
0518	2	0	0	0	0	0	0	0	0	0	14	,0740740740740741	0
0519	2	1	0	0	0	0	1	0	2	0	70	,222222222222222	,444444444444444
0520	2	0	0	0	0	0	0	0	0	0	62	,259259259259259	0
0521	2	0	0	1	1	0	0	1	1	0	36	,666666666666667	,444444444444444
0523	2	0	0	0	0	0	1	0	0	0	62	0	,111111111111111
0528	2	0	0	0	1	1	0	1	0	0	62	,333333333333333	,333333333333333
0530	2	0	0	0	0	0	0	0	0	0	88	,518518518518518	0
0532	2	0	0	0	0	0	0	0	0	0	89	,148148148148148	0
0533	2	0	0	1	1	1	1	0	0	2	34	,777777777777778	,666666666666667
0535	2	0	1	0	1	0	1	0	0	0	16	,518518518518518	,333333333333333
0536	2	0	0	0	0	0	0	0	0	0	47	0	0
0537	2	0	1	2	1	1	1	0	0	0	41	,555555555555556	,666666666666667
0538	2	0	1	1	1	1	1	0	0	0	25	,333333333333333	,555555555555556
0539	2	0	1	0	0	0	0	0	0	0	28	,230769230769231	,111111111111111
0541	2	0	0	1	1	0	1	0	0	0	29	,185185185185185	,333333333333333
0542	2	2	3	2	2	2	3	0	2	1	32	1,11111111111111	1,88888888888889
0545	2	1	1	0	2	0	0	0	0	1	18	,333333333333333	,555555555555556
0547	2	0	1	1	1	0	1	0	0	1	46	,185185185185185	,555555555555556
0550	2	3	2	1	2	2	2	2	2	3	84		2,11111111111111
0552	2	0	0	0	0	0	0	0	0	0	14	,037037037037037	0
0553	2	0	0	0	0	0	0	1	0	1	75	,555555555555556	,222222222222222
0554	2	0	0	0	0	0	0	0	0	0	34	0	0
0555	2	0	0	1	3	2	2	1	1	1	28	0	1,22222222222222
0556	2	2	2	1	2	2	1	2	2	2	37	1,55555555555556	1,77777777777778
0557	2	0	0	0	0	0	0	0	0	0	35	,407407407407407	0
0560	2	0	0	0	1	0	0	0	0	0	29	0	,111111111111111
0562	2	0	0	0	0	0	0	1	0	0	74	,259259259259259	,111111111111111
0563	2	0	0	0	0	0	0	0	0	0	39	0	0
0564	2	0	0	0	0	0	0	0	0	0	67	,0740740740740741	0
0565	2	0	0	1	0	0	0	0	0	0	80	,333333333333333	,111111111111111
0566	2	0	0	0	0	0	0	0	0	0	42	,037037037037037	0
0568	2	0	0	3	1	2	1	3	1	0	71	1,11111111111111	1,22222222222222
0569	2	0	0	0	1	0	0	2	0	0	75	,444444444444444	,333333333333333
0571	2	0	0	0	0	0	1	0	0	0	46	,037037037037037	,111111111111111
0572	2	1	0	1	1	1	1	0	0	0	66	,592592592592593	,555555555555556
0574	2	0	0	2	2	3	3	1	1	0	81	,777777777777778	1,33333333333333
0575	2	0	0	2	2	3	1	4	0	0	74	,962962962962963	1,33333333333333
0576	2	0	0	1	0	3	1	0	0	0	60	0	,555555555555556
0579	2	0	0	2	2	3	0	0	0	0	60	,666666666666667	,777777777777778
0580	2	0	0	0	1	4	0	0	0	0	45	,037037037037037	,555555555555556
0581	2	0	0	0	0	0	0	0	0	0	59	,851851851851852	0
0582	2	0	0	0	2	4	1	2	0	0	70	,851851851851852	1
0583	2	0	3	0	0	0	0	0	0	0	37	,962962962962963	,333333333333333
0585	2	0	0	0	0	4	0	0	0	0	30	,333333333333333	,444444444444444
0586	2	1	0	0	1	0	0	0	1	0	47	,222222222222222	,333333333333333
0588	2	1	0	0	0	1	0	0	0	0	40	,037037037037037	,222222222222222
0589	2	1	1	1	0	2	1	1	1	2	82	,592592592592593	1,11111111111111
0591	2	0	1	0	1	1	1	0	0	0	24	,259259259259259	,444444444444444
0592	2	1	1	1	1	2	2	0	1	1	45	,814814814814815	1,11111111111111
0594	2	1	2	2	2	1	2	2	1	2	67	,962962962962963	1,66666666666667
0597	2	0	1	1	1	1	0	0	1	0	18	,185185185185185	,555555555555556
0598	2	0	1	2	2	1	0	0	1	0	32	,592592592592593	,777777777777778
0599	2	1	2	2	1	1	0	2	1	1	47	1,7037037037037	1,22222222222222
0601	2	0	0	1	1	1	2	1	1	1	33	,925925925925926	,888888888888889
0603	2	1	1	1	1	0	1	1	1	2	42	1,88888888888889	1
0605	2	1	2	2	1	1	1	0	1	1	25	1,22222222222222	1,11111111111111
0606	2	2	2	2	2	3	2	2	3	3	67	2	2,33333333333333
0610	2	0	0	0	2	1	1	3	0	0	78	,518518518518518	,777777777777778
0612	2	0	0	0	0	0	0	0	0	0	31	0	0
0619	2	1	1	0	1	1	1	0	0	0	24	,222222222222222	,555555555555556
0620	2	0	0	3	2	0	0	3	0	0	63	1,59259259259259	,888888888888889
0621	2	0	1	2	2	1	2	2	0	0	34	,814814814814815	1,11111111111111
0623	2	0	0	1	1	0	0	0	0	0	35	,185185185185185	,222222222222222
0626	2	1	3	0	1	1	1	3	1	1	33	,148148148148148	1,33333333333333
0628	2	2	1	3	4	3	3	1	1	4	20	2,07407407407407	2,44444444444444
0630	2	1	0	1	0	0	0	2	1	0	69	,777777777777778	,555555555555556
0636	2	0	1	0	0	0	0	0	0	0	16	,0769230769230769	,111111111111111
0637	2	0	0	1	1	0	0	0	1	0	39	,0740740740740741	,333333333333333
0638	2	0	0	0	0	0	0	0	0	0	46	0	0
0643	2	2	1	0	0	0	0	0	0	0	81	,814814814814815	,333333333333333
0644	2	0	0	0	0	0	0	0	0	0	70	0	0
0648	2	0	0	0	0	0	0	0	0	0	83	,0740740740740741	0
0649	2	0	0	1	0	0	0	0	0	0	80	,111111111111111	,111111111111111
0650	2	0	0	0	0	1	0	1	1	1	37	,259259259259259	,444444444444444
0655	2	0	2	0	3	2	3	0	3	2	16	,925925925925926	1,66666666666667
0656	2	0	0	0	0	0	0	0	0	0	63	,148148148148148	0
0658	2	0	1	0	1	0	1	1	0	0	57	,296296296296296	,444444444444444
0659	2	0	1	2	4	0	2	0	0	0	16	,518518518518518	1
0660	2	0	0	0	0	0	0	1	0	0	46	,296296296296296	,111111111111111
0661	2	0	0	0	0	0	1	2	1	0	85	,148148148148148	,444444444444444
0662	2	0	1	1	1	0	0	0	0	0	39	,296296296296296	,333333333333333
0665	2	1	2	1	2	0	1	3	1	2	81	1,30769230769231	1,44444444444444
0667	2	0	0	0	0	0	0	1	0	0	33	,0740740740740741	,111111111111111
0668	2	0	0	0	0	0	0	1	0	0	85	,111111111111111	,111111111111111
0669	2	0	0	0	0	0	0	1	0	0	70	,037037037037037	,111111111111111
0672	2	1	0	0	2	2	1	1	0	0	38	,851851851851852	,777777777777778
0673	2	0	0	1	1	0	0	0	0	0	50	,111111111111111	,222222222222222
0674	2	0	0	1	1	0	1	0	0	0	38	,185185185185185	,333333333333333
0680	2	0	0	0	0	0	0	0	0	0	67	,148148148148148	0
0681	2	0	0	0	0	0	0	1	0	0	80	,111111111111111	,111111111111111
0682	2	0	0	0	0	0	0	1	0	0	71	,0740740740740741	,111111111111111
0683	2	0	0	0	0	0	0	0	0	0	52	,037037037037037	0
0684	2	0	0	0	0	0	1	0	0	0	33	0	,111111111111111
0687	2	0	0	1	1	2	2	0	0	0	48	,518518518518518	,666666666666667
0688	2	1	1	2	1	1	1	1	0	0	45	,62962962962963	,888888888888889
0690	2	0	0	0	0	0	0	0	0	0	48	0	0
0691	2	0	0	0	0	1	1	0	0	0	63	,111111111111111	,222222222222222
0692	2	1	2	2	2	1	2	1	0	1	76	1,44444444444444	1,33333333333333
0694	2	0	0	0	0	0	0	0	0	0	42	0	0
0697	2	0	0	0	0	0	0	0	0	0	47	,148148148148148	0
0704	2	1	2	2	1	3	3	4	1	1	36	1,33333333333333	2
0706	2	1	0	0	1	1	1	0	0	0	66	,259259259259259	,444444444444444
0710	2	0	0	0	0	0	0	0	0	0	42	0	0
0713	2	0	1	0	0	1	0	3	0	0	88	,666666666666667	,555555555555556
0714	2	1	0	0	1	1	2	1	0	1	57	,962962962962963	,777777777777778
0717	2	2	1	1	0	2	3	1	2	2	42	1,25925925925926	1,55555555555556
0721	2	3	4	2	2	1	2	3	3	3	31	2,77777777777778	2,55555555555556
0722	2	1	1	2	2	3	3	2	2	2	34	1,88888888888889	2
0724	2	2	2	3	3	4	4	3	2	3	66	1,85185185185185	2,88888888888889
0728	2	0	0	1	1	1	1	0	0	0	23	,296296296296296	,444444444444444
0734	2	0	0	0	0	0	0	0	0	0	23	0	0
0737	2	0	0	0	0	0	0	0	1	0	16	,111111111111111	,111111111111111
0740	2	0	0	0	0	0	0	0	0	0	14	0	0
0741	2	0	0	0	0	0	0	0	0	0	41	0	0
0742	2	0	0	0	0	0	0	0	0	0	69	,111111111111111	0
0743	2	0	0	0	0	0	0	0	0	0	32	0	0
0746	2	0	0	0	0	0	0	0	0	0	45	0	0
0748	2	0	0	0	0	0	0	0	0	0	37	0	0
0749	2	0	0	0	0	1	0	0	0	0	58	,0740740740740741	,111111111111111
0751	2	0	0	0	0	0	0	0	0	0	34	0	0
0752	2	0	0	0	0	0	0	0	0	0	39	0	0
0753	2	0	0	0	0	0	0	0	0	0	61	,148148148148148	0
0754	2	0	0	0	0	0	0	0	0	0	52	,037037037037037	0
0755	2	0	1	0	0	0	0	1	0	0	65	,444444444444444	,222222222222222
0757	2	0	0	0	0	0	0	0	0	0	49	0	0
0759	2	0	0	0	0	0	0	0	0	0	41	0	0
0760	2	0	0	0	0	0	0	0	0	0	29	,037037037037037	0
0761	2	0	0	0	0	0	0	0	0	0	33	0	0
0763	2	0	0	0	1	0	0	0	0	0	65	,222222222222222	,111111111111111
0764	2	0	0	0	0	0	0	0	0	0	33	0	0
0765	2	1	0	0	1	1	0	0	0	0	80	,259259259259259	,333333333333333
0767	2	0	1	1	0	0	0	0	0	0	63	,37037037037037	,222222222222222
0768	2	0	1	0	0	0	0	0	0	0	71	,148148148148148	,111111111111111
0770	2	0	0	1	1	0	0	0	0	0	47	,037037037037037	,222222222222222
0771	2	0	0	0	0	0	1	1	0	0	44	,111111111111111	,222222222222222
0776	2	0	0	1	1	0	0	0	0	0	68	,037037037037037	,222222222222222
0777	2	0	0	0	0	0	0	0	0	0	35	,037037037037037	0
0778	2	0	0	0	0	0	0	0	0	0	34	,037037037037037	0
0779	2	0	0	0	0	0	0	0	-1	-1	32	,037037037037037
0780	2	2	1	0	1	2	3	2	1	1	63	1,11111111111111	1,44444444444444
0781	2	3	3	2	3	3	4	2	3	3	72	2,81481481481481	2,88888888888889
0785	2	0	1	2	1	0	0	1	1	0	36	,185185185185185	,666666666666667
0787	2	2	1	0	1	2	1	1	0	1	56	1,03703703703704	1
0791	2	0	0	0	0	0	0	0	0	0	35	0	0
0793	2	0	0	0	0	0	0	0	0	0	54	0	0
0796	2	0	0	0	0	0	0	0	0	0	21	0	0
0797	2	0	0	0	0	0	0	0	0	0	37	0	0
0798	2	0	0	0	0	0	0	0	0	0	26	0	0
0799	2	0	0	0	0	0	0	0	0	0	50	0	0
0800	2	0	0	0	0	0	0	0	0	0	44	0	0
0809	2	1	1	0	2	0	0	0	0	1	72	1,03703703703704	,555555555555556
0814	2	3	4	1	1	1	2	0	3	2	38	1,66666666666667	1,88888888888889
0816	2	0	0	0	0	0	0	0	0	0	33	0	0
0817	2	0	0	0	0	0	0	0	0	0	61	,037037037037037	0
0820	2	0	1	1	0	0	1	1	0	0	78	,333333333333333	,444444444444444
0821	2	0	1	1	0	0	1	1	0	0	75	,333333333333333	,444444444444444
0825	2	0	1	1	0	0	1	0	0	0	38	,222222222222222	,333333333333333
0829	2	0	0	1	0	1	1	0	0	0	66	,555555555555556	,333333333333333
0830	2	1	0	1	1	1	1	1	1	0	63	,333333333333333	,777777777777778
0831	2	0	1	1	1	1	1	0	0	1	52	,666666666666667	,666666666666667
0833	2	0	0	1	0	0	0	0	0	0	62	,148148148148148	,111111111111111
0837	2	0	0	1	1	1	1	0	1	0	68	,62962962962963	,555555555555556
0842	2	0	0	0	0	0	0	0	0	0	18	,185185185185185	0
0843	2	0	0	1	1	0	0	0	0	0	77	,222222222222222	,222222222222222
0844	2	0	0	0	0	0	0	0	0	0	23	,111111111111111	0
0846	2	0	0	0	0	0	0	0	0	0	37	,0740740740740741	0
0848	2	0	0	0	0	0	0	0	0	0	60	,185185185185185	0
0850	2	0	0	0	0	0	0	0	0	0	69	,0740740740740741	0
0853	2	0	0	0	0	0	0	0	0	0	64	,0740740740740741	0
0855	2	0	0	1	0	0	0	0	0	0	48	,0740740740740741	,111111111111111
0856	2	0	0	0	0	0	0	0	0	0	38	,111111111111111	0
0859	2	0	0	0	0	0	0	0	0	0	23	,0740740740740741	0
0862	2	0	0	0	1	0	1	0	0	0	41	,111111111111111	,222222222222222
0863	2	0	-1	1	0	0	1	0	0	0	73	,111111111111111	,25
0865	2	0	0	0	1	0	0	1	0	0	67	,259259259259259	,222222222222222
0867	2	0	0	0	0	0	1	0	0	0	48	,0740740740740741	,111111111111111
0869	2	0	0	0	0	0	0	0	0	0	32	,037037037037037	0
0870	2	0	0	1	0	0	1	1	0	0	64	,148148148148148	,333333333333333
0871	2	0	0	1	0	0	1	1	0	0	38	,037037037037037	,333333333333333
0873	2	0	2	3	2	1	2	1	1	1	30	,592592592592593	1,44444444444444
0875	2	0	0	0	0	0	0	0	0	0	75	,185185185185185	0
0877	2	0	0	0	0	0	0	0	0	0	74	,037037037037037	0
0878	2	2	2	1	0	0	0	2	1	0	74	1,66666666666667	,888888888888889
0879	2	0	0	0	0	0	0	0	0	0	68	,111111111111111	0
0881	2	0	0	0	0	0	0	0	0	0	42	,0740740740740741	0
0885	2	0	0	0	0	0	0	0	0	0	55	,148148148148148	0
0889	2	0	0	0	0	0	0	0	0	0	15	,0740740740740741	0
0893	2	0	1	0	0	0	0	0	0	0	41	,0740740740740741	,111111111111111
0895	2	2	1	1	1	1	1	1	1	1	59	,888888888888889	1,11111111111111
0896	2	0	0	0	0	0	0	1	0	0	40	,185185185185185	,111111111111111
0897	2	0	0	0	0	0	0	0	0	0	67	,037037037037037	0
0898	2	0	0	0	0	0	0	0	0	0	24	0	0
0899	2	0	0	0	0	0	0	0	0	0	75	,0740740740740741	0
0900	2	0	0	0	0	0	0	0	0	0	67	0	0
0902	2	0	0	0	0	0	0	0	0	0	63	,222222222222222	0
0904	2	0	0	0	0	0	0	0	0	0	68	0	0
0905	2	0	0	0	0	0	0	0	0	0	65	,037037037037037	0
0906	2	2	2	1	1	1	1	2	2	2	64	1,11111111111111	1,55555555555556
0907	2	0	0	0	0	0	0	0	0	0	50	0	0
0908	2	1	1	1	2	1	1	1	1	1	70	1,14814814814815	1,11111111111111
0911	2	0	0	1	1	0	0	1	0	0	56	,333333333333333	,333333333333333
0912	2	0	1	1	2	1	1	0	1	0	26	,185185185185185	,777777777777778
0915	2	0	1	0	1	0	2	0	0	0	45	,222222222222222	,444444444444444
0916	2	1	1	1	3	1	1	0	0	1	28	,333333333333333	1
0917	2	2	2	2	3	1	2	1	2	1	54	,592592592592593	1,77777777777778
0918	2	0	0	0	3	1	1	0	0	1	19	,37037037037037	,666666666666667
0919	2	0	2	0	1	1	0	0	0	0	47	,259259259259259	,444444444444444
0920	2	0	0	0	0	0	0	2	0	0	58	,185185185185185	,222222222222222
0923	2	0	0	0	0	0	0	0	0	0	88	,148148148148148	0
0927	2	0	2	0	0	1	1	2	0	0	73	,777777777777778	,666666666666667
0929	2	0	1	1	1	1	0	1	0	0	47	,555555555555556	,555555555555556
0930	2	0	1	1	0	0	0	0	0	0	62	,185185185185185	,222222222222222
0933	2	0	0	1	0	1	0	1	0	0	45	,666666666666667	,333333333333333
0934	2	1	2	1	0	0	0	3	0	0	78	,481481481481481	,777777777777778
0935	2	0	1	1	0	1	1	2	1	0	61	,333333333333333	,777777777777778
0941	2	0	-1	0	0	2	0	0	0	0	51	,148148148148148	,25
0944	2	0	0	0	0	0	1	0	0	0	54	,111111111111111	,111111111111111
0945	2	0	0	-1	0	0	0	0	0	0	58	,0740740740740741	0
0946	2	0	0	0	0	0	0	0	0	0	29	0	0
0951	2	1	0	1	1	0	0	1	0	0	32	,37037037037037	,444444444444444
0953	2	0	0	0	0	0	0	0	0	0	67	,259259259259259	0
0954	2	0	0	1	0	0	0	0	0	0	15	,407407407407407	,111111111111111
0958	2	0	0	0	0	0	0	0	0	0	43	,0740740740740741	0
0960	2	0	0	1	0	0	0	0	0	1	75	,0740740740740741	,222222222222222
0965	2	0	0	0	0	0	0	0	0	0	36	0	0
0966	2	3	0	1	3	0	1	0	1	0	41	,592592592592593	1
0969	2	1	0	0	1	0	0	0	0	0	41	,0740740740740741	,222222222222222
0970	2	0	0	1	0	0	0	0	0	0	46	,037037037037037	,111111111111111
0972	2	0	0	0	0	0	0	0	0	0	83	,037037037037037	0
0976	2	0	0	0	0	1	0	2	0	0	57	,222222222222222	,333333333333333
0979	2	2	0	0	1	2	0	1	2	1	69	1,11111111111111	1
0980	2	0	1	2	2	1	2	1	0	0	53	1,07407407407407	1
0983	2	3	1	3	4	0	0	2	4	0	30	,814814814814815	1,88888888888889
0984	2	1	2	1	0	0	3	3	2	3	61	1,18518518518519	1,66666666666667
0985	2	0	1	0	0	0	1	0	0	0	37	,148148148148148	,222222222222222
0988	2	0	0	1	1	0	0	1	0	0	24	,296296296296296	,333333333333333
0990	2	1	1	0	0	1	1	0	0	1	30	,296296296296296	,555555555555556
0991	2	0	0	0	1	1	1	0	0	0	27	,111111111111111	,333333333333333
0993	2	1	1	1	0	1	1	1	0	1	58	,592592592592593	,777777777777778
0995	2	1	1	0	1	1	0	1	1	1	35	,407407407407407	,777777777777778
0997	2	0	1	1	1	1	1	2	0	1	69	1,22222222222222	,888888888888889
1000	2	0	0	1	1	0	0	0	0	0	58	,185185185185185	,222222222222222
1001	2	0	0	0	0	0	1	0	0	0	60	,407407407407407	,111111111111111
1006	2	0	0	1	1	1	0	0	0	0	71	,481481481481481	,333333333333333
1007	2	0	0	0	0	0	0	0	0	0	46	0	0
1010	2	0	0	0	0	0	1	1	0	0	30	,222222222222222	,222222222222222
1011	2	0	0	0	0	0	0	0	0	0	35	,037037037037037	0
1012	2	0	1	1	0	0	1	1	1	0	81		,555555555555556
1013	2	1	2	3	1	2	1	1	3	1	48	1,37037037037037	1,66666666666667
1014	2	0	1	2	2	1	1	1	0	1	63	,777777777777778	1
1015	2	0	1	0	1	0	1	1	1	1	68	,185185185185185	,666666666666667
1017	2	0	1	1	2	1	1	2	1	0	73	,518518518518518	1
1019	2	0	0	0	0	0	1	0	1	0	54	,148148148148148	,222222222222222
1020	2	0	0	1	0	0	0	0	1	0	53	,185185185185185	,222222222222222
1025	2	1	0	1	1	0	1	2	1	1	88	,444444444444444	,888888888888889
1028	2	0	0	1	1	0	0	1	0	0	63	,333333333333333	,333333333333333
1031	2	0	0	0	0	0	0	1	0	0	63	,111111111111111	,111111111111111
1035	2	0	0	0	0	0	0	1	0	0	63	,148148148148148	,111111111111111
1036	2	0	1	0	0	0	0	0	0	0	64	,111111111111111	,111111111111111
1041	2	0	0	1	1	1	1	0	0	0	52	,37037037037037	,444444444444444
1042	2	1	1	1	1	1	1	1	0	1	51	,518518518518518	,888888888888889
1049	2	0	0	0	0	0	0	0	0	0	31	,111111111111111	0
1050	2	0	1	1	1	1	1	1	0	2	48	,518518518518518	,888888888888889
1059	2	0	0	0	1	0	0	0	1	1	58	,333333333333333	,333333333333333
1063	2	0	0	0	2	2	2	1	0	0	70	,62962962962963	,777777777777778
1065	2	0	0	0	0	0	0	0	0	0	33	,111111111111111	0
1066	2	0	1	1	1	0	1	1	0	0	56	,37037037037037	,555555555555556
1067	2	0	0	1	0	0	0	1	0	0	49	,148148148148148	,222222222222222
1068	2	0	1	0	0	1	1	0	0	0	63	,37037037037037	,333333333333333
1070	2	0	0	1	0	0	0	0	0	0	38	0	,111111111111111
1075	2	0	0	1	1	1	0	2	0	0	66	,333333333333333	,555555555555556
1077	2	0	0	0	0	0	0	0	0	0	32	,0740740740740741	0
1078	2	0	0	0	0	1	1	1	0	0	44	,296296296296296	,333333333333333
1080	2	3	2	2	2	1	3	2	1	0	39	1,22222222222222	1,77777777777778
1083	2	1	3	2	1	3	1	1	2	2	63	1,59259259259259	1,77777777777778
1087	2	0	0	0	0	0	0	0	0	0	25	,185185185185185	0
1089	2	1	2	2	2	3	0	0	1	2	34	1,07407407407407	1,44444444444444
1091	2	0	1	0	0	0	1	0	0	0	30	,296296296296296	,222222222222222
1092	2	1	3	3	2	3	2	0	1	2	56	1,81481481481481	1,88888888888889
1093	2	0	0	1	0	0	0	0	1	0	48	,185185185185185	,222222222222222
1094	2	0	0	0	0	0	0	0	0	0	61	0	0
1095	2	0	0	1	0	0	0	0	0	0	68	,037037037037037	,111111111111111
1097	2	0	0	0	0	1	0	0	0	1	36	,0740740740740741	,222222222222222
1098	2	3	2	3	3	2	2	1	1	3	49	1	2,22222222222222
1101	2	1	0	2	1	0	0	0	0	1	70	,333333333333333	,555555555555556
1103	2	2	1	2	1	1	1	0	1	2	35	,407407407407407	1,22222222222222
1104	2	1	2	3	2	1	0	2	1	2	80	,777777777777778	1,55555555555556
1106	2	0	0	0	0	0	0	0	0	0	75	,111111111111111	0
1109	2	4	3	0	4	0	0	2	0	3	26	1,11111111111111	1,77777777777778
1111	2	0	0	0	0	0	0	1	0	0	56	,0740740740740741	,111111111111111
1115	2	1	1	1	4	1	0	1	0	1	37	,925925925925926	1,11111111111111
1117	2	0	1	1	1	1	1	1	1	0	53	,518518518518518	,777777777777778
1120	2	0	1	1	1	0	0	0	0	0	35	,259259259259259	,333333333333333
1122	2	0	0	0	0	0	1	0	0	0	15	,222222222222222	,111111111111111
1124	2	1	0	1	2	1	0	1	2	0	73	,807692307692308	,888888888888889
1130	2	0	0	0	0	0	0	1	0	0	59	,148148148148148	,111111111111111
1133	2	0	0	0	0	0	0	0	0	0	16	0	0
1134	2	0	0	0	0	0	0	0	0	0	62	,037037037037037	0
1135	2	0	0	0	0	0	0	0	0	0	76	,0740740740740741	0
1136	2	0	1	0	0	0	0	0	0	0	68	,037037037037037	,111111111111111
1137	2	0	0	0	0	0	0	0	0	0	46	0	0
1141	2	0	0	0	0	0	0	1	0	1	83	,185185185185185	,222222222222222
1142	2	0	0	0	0	0	0	1	0	0	83	,148148148148148	,111111111111111
1143	2	0	0	0	0	0	0	0	0	0	76	,148148148148148	0
1144	2	0	0	0	0	0	0	0	0	0	64	,037037037037037	0
1145	2	0	0	0	0	0	0	0	0	0	72	,111111111111111	0
1146	2	0	1	0	0	0	1	1	0	0	41	,037037037037037	,333333333333333
1149	2	0	1	1	1	1	1	0	0	0	58	,148148148148148	,555555555555556
1157	2	0	1	0	1	0	0	0	0	0	49	,222222222222222	,222222222222222
1162	2	0	0	0	1	2	2	1	2	0	54	,888888888888889	,888888888888889
1165	2	0	0	0	0	0	0	0	0	0	64	0	0
1166	2	0	0	1	0	1	1	0	0	0	62	,444444444444444	,333333333333333
1167	2	0	0	0	0	0	0	0	0	0	80	0	0
1169	2	0	0	0	0	0	0	0	0	0	51	0	0
1171	2	0	0	0	0	0	0	0	0	0	49	0	0
1178	2	0	1	0	0	0	0	0	0	0	47	,296296296296296	,111111111111111
1186	2	0	0	0	0	0	0	0	0	0	22	0	0
1187	2	0	0	0	0	0	0	0	0	0	57	,037037037037037	0
1190	2	0	0	0	0	0	0	0	0	0	63	0	0
1191	2	0	0	0	0	0	0	0	0	0	37	0	0
1192	2	0	0	1	0	0	0	0	0	1	73	,222222222222222	,222222222222222
1193	2	0	0	0	0	0	0	0	0	0	48	0	0
1194	2	0	0	0	0	0	0	0	0	0	31	0	0
1196	2	0	0	0	0	0	0	0	0	0	83	,037037037037037	0
1198	2	0	0	0	0	0	0	0	0	0	20	0	0
1202	2	0	0	0	0	0	0	1	0	0	23	0	,111111111111111
1204	2	0	0	0	0	0	0	0	0	0	24	,555555555555556	0
1211	2	0	0	0	0	0	0	0	0	0	18	0	0
1214	2	0	0	0	0	0	0	0	0	0	29	,0740740740740741	0
1218	2	0	0	0	0	0	0	0	0	0	61	,222222222222222	0
1221	2	0	0	1	1	0	0	0	0	1	33	,111111111111111	,333333333333333
1222	2	0	0	0	0	0	0	1	0	0	78	,111111111111111	,111111111111111
1224	2	0	0	0	0	0	0	0	0	0	67	0	0
1227	2	0	0	1	1	0	2	1	0	3	73	,962962962962963	,888888888888889
1229	2	1	0	0	0	0	2	0	1	2	33	,259259259259259	,666666666666667
1233	2	0	0	1	0	0	1	0	0	0	48	,148148148148148	,222222222222222
1236	2	1	1	2	2	1	3	1	2	2	37	,296296296296296	1,66666666666667
1238	2	0	0	0	1	0	2	0	0	0	26	,148148148148148	,333333333333333
1239	2	0	0	0	0	0	1	0	1	0	47	,296296296296296	,222222222222222
1240	2	0	0	0	1	0	1	0	0	1	72	,148148148148148	,333333333333333
1241	2	0	0	1	1	0	2	0	0	1	43	,296296296296296	,555555555555556
1248	2	0	1	1	1	0	0	1	0	0	48	,44	,444444444444444
1249	2	0	1	1	1	2	1	1	1	0	70	,555555555555556	,888888888888889
1250	2	0	0	0	0	0	0	0	0	0	47	0	0
1251	2	0	0	0	1	0	1	0	0	1	18	,259259259259259	,333333333333333
1252	2	0	0	0	1	0	1	0	0	0	60	,148148148148148	,222222222222222
1253	2	2	1	2	2	1	1	0	1	1	39	,740740740740741	1,22222222222222
1254	2	0	0	0	3	4	2	3	1	1	40	,296296296296296	1,55555555555556
1255	2	1	0	1	1	0	0	0	0	0	57	,111111111111111	,333333333333333
1257	2	0	0	1	1	0	1	2	0	0	59	,259259259259259	,555555555555556
1258	2	0	0	0	0	0	0	0	0	0	48	0	0
1259	2	0	0	0	0	0	0	0	0	0	71	,259259259259259	0
1261	2	0	0	0	0	0	0	0	0	0	39	0	0
1263	2	0	0	0	0	0	0	0	0	0	58	0	0
1265	2	0	0	0	0	0	0	0	0	0	62	0	0
1267	2	0	0	0	1	0	0	1	0	0	71	,333333333333333	,222222222222222
1268	2	-1	-1	1	-1	-1	-1	1	-1	-1	71
1274	2	1	2	3	2	3	2	4	2	3	36	,703703703703704	2,44444444444444
1278	2	1	0	3	2	1	3	2	2	3	64	1,25925925925926	1,88888888888889
1279	2	0	0	0	1	1	1	1	0	0	58	,962962962962963	,444444444444444
1282	2	0	0	0	2	1	0	0	0	1	17	,111111111111111	,444444444444444
1285	2	0	0	0	0	0	0	0	0	0	53	0	0
1286	2	3	3	2	3	3	3	4	3	3	40	2,51851851851852	3
1291	2	0	1	0	0	0	0	0	0	1	43	,518518518518518	,222222222222222
1294	2	0	1	1	1	0	0	0	0	0	53	,407407407407407	,333333333333333
1295	2	1	1	2	0	0	0	3	2	2	76	,888888888888889	1,22222222222222
1296	2	0	1	2	0	0	0	2	2	1	79	,555555555555556	,888888888888889
1297	2	0	1	2	0	0	0	1	0	0	76	,259259259259259	,444444444444444
1300	2	0	0	0	1	0	0	0	0	0	47	,037037037037037	,111111111111111
1302	2	1	1	3	2	0	0	0	0	0	39	,444444444444444	,777777777777778
1304	2	0	1	2	3	1	0	0	2	1	34	,592592592592593	1,11111111111111
1305	2	0	0	0	0	0	0	0	0	1	64	,222222222222222	,111111111111111
1307	2	0	0	0	0	0	0	0	0	0	53	,111111111111111	0
1311	2	0	0	1	1	1	1	0	0	0	40	,37037037037037	,444444444444444
1313	2	0	0	0	1	0	1	0	0	0	52	,037037037037037	,222222222222222
1314	2	0	0	0	0	0	1	0	0	0	37	,037037037037037	,111111111111111
1320	2	0	0	0	0	0	0	0	0	0	65	0	0
1325	2	0	0	0	0	0	0	0	0	0	67	,037037037037037	0
1327	2	1	1	1	1	1	1	1	1	1	67	1	1
1329	2	1	1	1	1	1	1	1	1	1	56	1	1
1330	2	2	2	2	2	1	2	1	1	1	55	,851851851851852	1,55555555555556
1333	2	1	1	2	0	0	0	0	0	0	40	,259259259259259	,444444444444444
1334	2	0	0	0	2	1	1	1	1	0	58	,777777777777778	,666666666666667
1335	2	0	0	0	1	0	0	0	0	0	44	,111111111111111	,111111111111111
1337	2	0	0	0	1	0	1	0	1	0	21	,333333333333333	,333333333333333
1342	2	0	0	0	0	0	0	0	0	0	47	0	0
1343	2	0	0	0	0	0	0	1	0	0	72	,0740740740740741	,111111111111111
1344	2	0	0	0	0	0	0	0	0	0	65	0	0
1345	2	0	0	0	0	0	0	0	0	0	72	,037037037037037	0
1348	2	0	0	0	0	0	0	0	0	0	88	,037037037037037	0
1349	2	0	0	0	0	0	0	0	0	0	49	,0740740740740741	0
1352	2	0	0	0	0	0	0	0	0	0	45	0	0
1354	2	0	0	0	0	0	0	0	0	0	59	,0740740740740741	0
1356	2	0	0	0	0	0	0	0	0	0	60	,037037037037037	0
1358	2	0	0	0	0	0	0	0	0	0	70	,037037037037037	0
1359	2	0	0	0	0	0	0	0	0	0	63	0	0
1367	2	0	0	0	1	1	0	0	0	0	45	,444444444444444	,222222222222222
1369	2	0	0	0	0	0	0	0	0	1	24	0	,111111111111111
1370	2	1	1	3	3	2	3	3	3	2	75	1,7037037037037	2,33333333333333
1372	2	0	0	0	0	0	0	0	0	0	21	0	0
1374	2	0	0	0	0	0	0	0	0	0	44	,0740740740740741	0
1375	2	0	0	0	0	1	0	0	2	1	74	,555555555555556	,444444444444444
1376	2	0	0	0	0	1	0	0	0	0	49	,111111111111111	,111111111111111
1378	2	0	0	0	0	0	0	0	0	0	36	0	0
1379	2	0	0	0	0	0	0	0	0	0	63	0	0
1380	2	0	0	0	0	0	0	0	0	0	45	0	0
1381	2	0	0	0	0	0	0	0	0	0	69	,185185185185185	0
1386	2	0	0	0	0	0	0	0	0	0	51	,185185185185185	0
1390	2	0	0	0	0	0	0	0	0	0	43	,0740740740740741	0
1391	2	0	0	0	0	0	0	0	0	0	56	,148148148148148	0
1400	2	0	0	0	1	0	0	0	0	0	40	0	,111111111111111
1403	2	0	0	0	0	0	0	1	0	0	79	,148148148148148	,111111111111111
1404	2	0	0	0	0	0	0	0	0	0	16	0	0
1405	2	0	0	0	0	0	0	0	0	0	17	0	0
1407	2	0	0	0	0	2	0	2	0	2	53	,481481481481481	,666666666666667
1411	2	1	0	0	0	0	1	0	0	0	42	,37037037037037	,222222222222222
1413	2	0	1	2	1	2	1	0	1	3	47	1,51851851851852	1,22222222222222
1414	2	1	0	1	0	0	0	0	0	0	26	,259259259259259	,222222222222222
1419	2	2	1	0	1	1	0	0	0	0	20	,296296296296296	,555555555555556
1421	2	0	1	2	1	3	1	1	2	3	63	1,40740740740741	1,55555555555556
1422	2	2	2	2	4	2	2	1	2	0	21	,62962962962963	1,88888888888889
1423	2	0	0	0	0	0	0	0	0	1	87		,111111111111111
1429	2	0	0	0	0	0	0	0	0	0	82	,0740740740740741	0
1430	2	1	0	0	1	0	0	0	0	0	37	,222222222222222	,222222222222222
1432	2	0	0	1	0	0	0	0	0	1	54	,148148148148148	,222222222222222
1433	2	0	0	1	0	0	0	0	0	0	65	,111111111111111	,111111111111111
1437	2	0	0	1	1	0	0	0	0	0	49	,0740740740740741	,222222222222222
1441	2	0	0	1	0	0	1	1	0	0	35	,518518518518518	,333333333333333
1442	2	0	1	0	0	0	1	0	0	0	37	,333333333333333	,222222222222222
1443	2	0	1	1	2	0	0	1	1	0	41	,962962962962963	,666666666666667
1445	2	0	1	0	0	1	2	1	0	0	81	,592592592592593	,555555555555556
1446	2	0	1	0	0	0	1	0	0	0	19	,37037037037037	,222222222222222
1447	2	1	0	0	1	1	0	0	1	1	60	,444444444444444	,555555555555556
1449	2	1	1	1	1	0	1	2	0	0	71	,62962962962963	,777777777777778
1456	2	0	1	0	0	0	1	2	0	0	57	,222222222222222	,444444444444444
1458	2	0	0	0	2	1	1	0	0	0	29	,222222222222222	,444444444444444
1460	2	1	1	1	2	1	1	0	1	0	35	,296296296296296	,888888888888889
1462	2	0	1	0	0	0	0	2	0	0	64	,296296296296296	,333333333333333
1463	2	0	0	1	1	0	0	1	0	0	72	,444444444444444	,333333333333333
1464	2	0	0	1	1	1	0	0	0	0	43	,0740740740740741	,333333333333333
1466	2	0	0	2	2	1	1	1	0	0	42	,703703703703704	,777777777777778
1468	2	0	1	1	1	1	1	0	0	0	27	,259259259259259	,555555555555556
1470	2	1	2	2	2	1	2	2	1	1	59	1,44444444444444	1,55555555555556
1471	2	1	0	0	0	0	0	0	0	0	45	,111111111111111	,111111111111111
1473	2	0	0	0	0	0	0	0	0	0	30	,111111111111111	0
1476	2	0	3	2	1	1	1	1	2	0	49	1,22222222222222	1,22222222222222
1479	2	0	0	0	1	1	0	1	0	0	78	,444444444444444	,333333333333333
1480	2	1	0	0	1	1	1	0	0	0	81	,703703703703704	,444444444444444
1481	2	0	1	1	1	0	1	1	0	0	82	,62962962962963	,555555555555556
1482	2	0	0	0	1	1	1	1	0	1	67	,518518518518518	,555555555555556
1484	2	1	0	1	1	1	1	0	1	0	82	,444444444444444	,666666666666667
1485	2	0	0	0	1	1	0	1	1	0	85	,518518518518518	,444444444444444
1486	2	0	0	0	1	0	0	1	0	0	29	,37037037037037	,222222222222222
1487	2	0	0	0	1	0	0	1	0	0	46	,444444444444444	,222222222222222
1489	2	0	1	0	0	1	0	0	0	0	69	,296296296296296	,222222222222222
1491	2	0	0	0	0	0	0	0	0	0	24	,0740740740740741	0
1497	2	0	0	0	0	0	0	0	0	0	48	0	0
1498	2	0	0	0	1	0	0	0	0	0	56	,222222222222222	,111111111111111
1499	2	0	0	0	1	1	2	0	0	0	19	,0740740740740741	,444444444444444
1503	2	0	0	0	0	0	0	0	0	0	37	0	0
1505	2	0	0	2	1	0	1	2	0	0	86	,259259259259259	,666666666666667
1506	2	0	0	0	0	0	0	0	0	0	39	,0740740740740741	0
1509	2	0	1	2	1	1	0	2	1	1	86	1,22222222222222	1
1513	2	2	0	2	2	0	0	0	0	0	35	,481481481481481	,666666666666667
1516	2	0	0	1	0	0	0	0	0	0	65	,148148148148148	,111111111111111
1517	2	0	0	1	0	0	1	0	0	0	55	,111111111111111	,222222222222222
1518	2	0	0	0	0	0	0	0	0	0	68	,111111111111111	0
1519	2	1	0	0	0	0	0	1	1	0	75	,481481481481481	,333333333333333
1520	2	1	1	2	1	1	0	1	1	2	78	,518518518518518	1,11111111111111
1521	2	0	1	0	0	0	1	1	0	0	70	,333333333333333	,333333333333333
1522	2	1	0	0	0	1	0	0	0	0	71	,111111111111111	,222222222222222
1524	2	0	0	1	0	0	0	0	0	0	55	,037037037037037	,111111111111111
1527	2	0	0	0	2	1	0	1	1	0	39	,333333333333333	,555555555555556
1528	2	0	1	1	1	1	0	2	0	0	36	,407407407407407	,666666666666667
1529	2	0	0	0	0	0	0	0	0	0	24	,037037037037037	0
1530	2	0	1	1	1	0	0	0	0	0	42	,148148148148148	,333333333333333
1531	2	0	0	1	1	0	0	0	0	0	58	,111111111111111	,222222222222222
1533	2	1	0	0	2	1	1	0	0	0	40	,222222222222222	,555555555555556
1535	2	0	0	1	1	0	0	1	0	0	60	,407407407407407	,333333333333333
1536	2	1	2	1	2	1	1	0	0	1	52	,592592592592593	1
1537	2	1	0	2	2	1	0	0	0	0	45	,37037037037037	,666666666666667
1539	2	0	0	0	1	0	0	0	0	0	61	,111111111111111	,111111111111111
1541	2	0	1	0	1	0	0	0	0	0	27	,185185185185185	,222222222222222
1545	2	0	0	0	0	0	0	0	1	1	90	,851851851851852	,222222222222222
1548	2	0	0	0	0	0	0	0	0	0	62	,259259259259259	0
1551	2	0	0	0	0	0	0	0	0	0	37	,037037037037037	0
1555	2	0	0	0	0	0	0	0	2	0	33	,62962962962963	,222222222222222
1557	2	0	1	1	1	0	0	1	0	0	55	,333333333333333	,444444444444444
1558	2	0	1	1	1	0	0	2	0	0	65	,259259259259259	,555555555555556
1562	2	0	0	1	1	0	0	0	0	0	34	,185185185185185	,222222222222222
1563	2	0	1	1	1	1	0	0	0	0	50	,481481481481481	,444444444444444
1566	2	0	0	1	1	0	0	1	0	0	74	,407407407407407	,333333333333333
1567	2	0	0	0	0	0	0	0	0	0	31	,037037037037037	0
1571	2	0	0	0	0	0	0	1	0	0	37	,185185185185185	,111111111111111
1574	2	2	1	1	1	0	0	0	0	0	33	,333333333333333	,555555555555556
1577	2	2	2	3	2	2	1	1	2	3	76	1,77777777777778	2
1578	2	1	1	2	1	2	1	0	1	1	61	,481481481481481	1,11111111111111
1580	2	0	0	0	2	0	0	1	0	0	66	,740740740740741	,333333333333333
1586	2	0	0	0	0	0	0	0	0	0	59	,037037037037037	0
1590	2	0	0	0	0	0	0	0	0	0	51	0	0
1594	2	0	0	0	0	1	1	0	1	0	17	,259259259259259	,333333333333333
1598	2	0	1	1	2	3	2	2	2	1	63	1	1,55555555555556
1600	2	0	1	1	1	0	0	0	1	1	49	,333333333333333	,555555555555556
1602	2	0	0	0	0	0	0	0	1	0	80	,296296296296296	,111111111111111
1603	2	1	1	1	0	0	1	1	1	1	54	,518518518518518	,777777777777778
1605	2	0	0	0	0	0	0	0	1	2	48	,925925925925926	,333333333333333
1607	2	0	0	0	0	0	0	0	0	0	41	,555555555555556	0
1608	2	1	1	0	0	0	1	1	0	0	53	1,03703703703704	,444444444444444
1609	2	0	0	0	1	0	0	0	0	0	41	0	,111111111111111
1610	2	0	0	0	0	0	0	0	0	0	63	,037037037037037	0
1612	2	0	0	0	0	0	0	0	0	1	42	,481481481481481	,111111111111111
1613	2	0	0	0	0	0	0	0	0	0	61	0	0
1615	2	0	0	0	0	0	0	0	0	0	63	0	0
1616	2	0	0	3	1	1	1	0	0	1	63	,814814814814815	,777777777777778
1618	2	0	0	0	0	0	0	0	0	0	55	,037037037037037	0
1619	2	0	0	1	1	0	0	1	0	0	64	,111111111111111	,333333333333333
1629	2	1	1	3	2	1	0	1	0	0	59	1,33333333333333	1
1632	2	4	4	4	4	4	4	4	4	4	36	2,14814814814815	4
1633	2	0	0	0	0	0	0	0	0	0	77	,222222222222222	0
1634	2	0	1	0	0	1	2	3	0	0	31	,555555555555556	,777777777777778
1635	2	0	0	1	1	0	1	0	0	0	61	,555555555555556	,333333333333333
1642	2	0	1	1	1	0	2	2	0	0	75	,851851851851852	,777777777777778
1643	2	0	1	0	0	0	0	1	0	0	76	,185185185185185	,222222222222222
1644	2	0	0	1	0	0	0	0	0	0	76	,37037037037037	,111111111111111
1645	2	0	0	2	0	0	0	3	2	0	89	,666666666666667	,777777777777778
1648	2	0	1	0	0	0	1	1	0	0	67	1,11111111111111	,333333333333333
1649	2	1	0	1	1	0	0	0	0	0	21	,0740740740740741	,333333333333333
1650	2	0	0	2	1	1	1	1	0	0	61	,259259259259259	,666666666666667
1651	2	0	0	0	0	1	1	0	0	0	59	,222222222222222	,222222222222222
1655	2	1	0	1	1	0	0	0	0	0	36	,259259259259259	,333333333333333
1665	2	0	0	0	0	0	3	0	0	0	44	,185185185185185	,333333333333333
1670	2	0	0	0	0	0	0	1	0	1	79	,037037037037037	,222222222222222
1673	2	0	0	1	2	1	0	0	1	2	65	1,25925925925926	,777777777777778
1674	2	0	0	0	0	0	0	0	1	1	68	,0740740740740741	,222222222222222
1675	2	1	2	1	0	0	1	0	0	1	59	,296296296296296	,666666666666667
1676	2	0	0	0	0	0	0	0	0	0	62	,111111111111111	0
1677	2	2	3	2	3	2	1	2	2	3	71	1,85185185185185	2,22222222222222
1678	2	1	0	1	2	3	2	2	3	2	72	1,74074074074074	1,77777777777778
1680	2	1	1	0	0	0	0	0	0	0	70	,481481481481481	,222222222222222
1681	2	1	0	0	0	0	0	1	1	1	70	,518518518518518	,444444444444444
1682	2	0	0	0	1	1	1	1	0	0	77	,481481481481481	,444444444444444
1683	2	0	1	0	0	0	0	0	0	0	74	,37037037037037	,111111111111111
1684	2	0	0	0	0	0	0	0	0	0	28	,111111111111111	0
1686	2	0	0	1	0	0	0	0	0	0	42	,111111111111111	,111111111111111
1687	2	0	0	1	0	0	0	1	0	0	83	,185185185185185	,222222222222222
1688	2	0	0	0	0	1	0	1	0	0	62	,259259259259259	,222222222222222
1690	2	1	1	0	1	0	0	0	0	0	16	,259259259259259	,333333333333333
1691	2	0	0	1	0	0	0	1	0	0	82	,148148148148148	,222222222222222
1693	2	0	0	2	1	1	0	0	0	0	58	,444444444444444	,444444444444444
1699	2	0	0	0	0	0	0	0	0	0	52	0	0
1702	2	0	0	0	0	0	0	0	0	0	47	,037037037037037	0
1703	2	0	0	1	1	1	1	0	0	0	43	,37037037037037	,444444444444444
1705	2	0	0	0	0	0	0	0	0	0	43	0	0
1706	2	0	1	0	1	1	0	0	0	1	38	,333333333333333	,444444444444444
1710	2	0	0	0	0	0	0	0	0	0	18	,259259259259259	0
1712	2	0	0	0	1	0	0	0	0	0	39	,111111111111111	,111111111111111
1716	2	0	0	2	0	0	0	4	0	0	51	2,15384615384615	,666666666666667
1723	2	0	0	0	0	0	0	0	0	0	40	,037037037037037	0
1724	2	0	0	1	2	0	0	1	0	0	60	,555555555555556	,444444444444444
1727	2	0	0	0	0	0	0	0	0	0	55	0	0
1728	2	0	0	1	1	1	0	0	0	0	74	,592592592592593	,333333333333333
1730	2	0	0	0	1	0	0	0	0	0	44	,148148148148148	,111111111111111
1731	2	0	0	0	0	0	1	1	0	0	64	,222222222222222	,222222222222222
1732	2	0	0	0	0	0	0	0	0	0	65	0	0
1738	2	0	0	0	0	0	0	0	0	0	59	0	0
1740	2	0	0	0	0	0	0	0	0	0	44	0	0
1742	2	0	0	0	0	0	0	1	0	0	62	,148148148148148	,111111111111111
1743	2	0	0	0	0	0	0	0	0	0	42	0	0
1749	2	1	1	1	1	1	1	0	0	1	42	,555555555555556	,777777777777778
1750	2	0	1	0	0	1	0	0	0	0	35	,259259259259259	,222222222222222
1752	2	0	2	1	1	0	0	0	0	0	42	,37037037037037	,444444444444444
1762	2	3	1	3	4	0	3	0	1	1	16	,666666666666667	1,77777777777778
1764	2	1	1	1	1	0	0	1	1	0	65	0	,666666666666667
1765	2	0	0	0	0	0	0	2	0	0	68	0	,222222222222222
1769	2	0	0	1	1	1	1	1	0	0	36	,423076923076923	,555555555555556
1770	2	0	0	0	0	0	2	2	1	0	78	,592592592592593	,555555555555556
1771	2	0	1	0	1	1	0	1	1	0	35	,481481481481481	,555555555555556
1772	2	3	3	3	3	0	2	0	3	0	65	1,18518518518519	1,88888888888889
1773	2	0	0	0	1	0	0	0	0	0	43	,0740740740740741	,111111111111111
1774	2	1	1	2	1	1	1	1	2	1	67	,62962962962963	1,22222222222222
1775	2	0	0	0	0	0	0	1	1	0	79	,222222222222222	,222222222222222
1777	2	0	0	1	1	0	0	0	0	0	41	,037037037037037	,222222222222222
1781	2	1	1	2	2	1	0	1	0	2	74	,185185185185185	1,11111111111111
1782	2	0	0	1	0	1	0	0	0	0	63	,259259259259259	,222222222222222
1787	2	0	0	2	2	1	0	0	0	0	36	,148148148148148	,555555555555556
1788	2	0	0	2	1	0	1	0	1	0	62	,423076923076923	,555555555555556
1791	2	0	1	1	1	0	0	0	0	0	33	,111111111111111	,333333333333333
1792	2	0	1	1	1	0	0	1	0	0	61	,185185185185185	,444444444444444
1794	2	0	1	1	0	0	1	0	0	0	23	,148148148148148	,333333333333333
1796	2	0	1	1	1	0	1	2	1	0	64	,296296296296296	,777777777777778
1804	2	0	0	0	1	1	1	0	0	0	64	,111111111111111	,333333333333333
1805	2	0	0	1	1	0	0	1	0	0	34	,0740740740740741	,333333333333333
1808	2	0	0	1	0	1	0	0	0	0	40	,259259259259259	,222222222222222
1809	2	0	0	0	1	0	1	0	0	0	36	,0740740740740741	,222222222222222
1811	2	1	0	0	0	1	0	0	0	0	48	,148148148148148	,222222222222222
1814	2	0	0	0	3	0	1	0	0	0	33	,518518518518518	,444444444444444
1815	2	0	0	0	0	0	0	0	0	0	20	0	0
1819	2	0	0	0	0	0	0	0	0	0	67	0	0
1821	2	0	0	0	0	0	0	0	0	0	76	,148148148148148	0
1822	2	0	0	0	0	0	0	0	0	0	67	0	0
1823	2	0	1	1	3	0	2	0	0	1	36	,37037037037037	,888888888888889
1831	2	0	0	0	0	1	0	0	0	0	20	,185185185185185	,111111111111111
1837	2	1	1	2	3	0	1	0	2	1	18	,37037037037037	1,22222222222222
1843	2	0	1	3	2	1	2	1	1	1	63	,518518518518518	1,33333333333333
1844	2	0	0	0	1	0	1	0	0	0	18	,0740740740740741	,222222222222222
1847	2	1	1	1	1	1	1	1	1	1	71	1,2962962962963	1
1849	2	1	1	1	1	1	1	0	0	1	43	,555555555555556	,777777777777778
1850	2	1	1	1	1	1	1	0	0	1	34	,555555555555556	,777777777777778
1851	2	1	0	1	1	1	1	0	1	1	31	,666666666666667	,777777777777778
1856	2	2	2	1	2	2	2	2	1	0	84	,851851851851852	1,55555555555556
1858	2	1	1	0	0	1	1	0	1	1	65	,592592592592593	,666666666666667
1859	2	2	2	3	3	2	1	2	3	3	54	2,62962962962963	2,33333333333333
1862	2	1	1	0	0	1	1	1	0	0	46	,296296296296296	,555555555555556
1865	2	2	1	2	1	2	2	2	1	0	55	,740740740740741	1,44444444444444
1870	2	0	0	0	0	0	0	0	0	0	58	0	0
1875	2	0	0	0	1	1	0	0	0	0	28	,0740740740740741	,222222222222222
1879	2	0	0	0	2	1	1	0	1	1	35	,222222222222222	,666666666666667
1881	2	0	0	0	1	0	2	0	0	0	35	,185185185185185	,333333333333333
1882	2	1	0	1	1	0	1	0	0	0	42	,185185185185185	,444444444444444
1885	2	0	0	0	0	0	0	0	0	1	63	,111111111111111	,111111111111111
1886	2	0	1	1	1	0	1	0	0	0	52	,111111111111111	,444444444444444
1888	2	0	0	0	0	0	0	0	0	0	39	,037037037037037	0
1889	2	0	0	0	0	0	0	0	0	1	69	,222222222222222	,111111111111111
1892	2	0	0	0	0	0	0	0	0	1	71	,296296296296296	,111111111111111
1893	2	0	0	0	1	1	1	0	1	0	40	,111111111111111	,444444444444444
1897	2	2	0	3	2	1	0	0	0	1	40	,666666666666667	1
1901	2	3	0	2	0	0	0	3	0	0	21	0	,888888888888889
1903	2	2	1	2	2	0	0	0	0	1	27	,777777777777778	,888888888888889
1908	2	0	0	1	1	0	2	1	1	0	35	,185185185185185	,666666666666667
1910	2	0	0	0	0	1	0	0	0	0	23	,037037037037037	,111111111111111
1911	2	0	0	0	0	0	0	0	0	0	31	,037037037037037	0
1913	2	0	0	0	0	0	0	0	0	0	37	0	0
1914	2	0	0	0	0	0	0	0	0	0	14	0	0
1915	2	1	1	1	3	2	1	3	2	4	72	2,22222222222222	2
1917	2	0	0	0	0	0	0	0	0	0	66	,259259259259259	0
1922	2	0	0	0	0	0	0	0	0	0	49	0	0
1924	2	0	0	0	0	0	0	0	0	0	52	,111111111111111	0
1925	2	0	0	0	0	0	0	0	0	0	38	0	0
1927	2	0	1	0	1	1	1	0	0	0	37	,0740740740740741	,444444444444444
1929	2	0	1	0	0	1	0	0	0	0	28	,148148148148148	,222222222222222
1932	2	0	1	0	2	1	0	0	0	0	35	,481481481481481	,444444444444444
1939	2	0	0	0	2	0	0	0	0	0	24	,0740740740740741	,222222222222222
1941	2	0	0	0	0	0	0	0	0	0	41	,037037037037037	0
1944	2	0	1	0	0	0	1	0	0	0	32	,037037037037037	,222222222222222
1945	2	0	0	0	0	0	0	0	0	0	44	0	0
1946	2	0	0	0	0	0	0	0	0	0	65	,037037037037037	0
1947	2	0	0	0	0	0	0	0	0	0	17	0	0
1948	2	0	0	0	0	0	0	2	0	0	51	0	,222222222222222
1953	2	0	0	0	0	0	1	0	0	0	55	,0740740740740741	,111111111111111
1954	2	0	0	0	0	0	0	0	0	0	51	0	0
1955	2	0	0	0	0	0	0	0	0	0	58	0	0
1956	2	0	1	1	1	1	1	2	0	0	61	,518518518518518	,777777777777778
1957	2	0	1	1	1	1	1	0	0	1	16	,518518518518518	,666666666666667
1958	2	2	2	1	1	2	2	1	3	2	42	1,92592592592593	1,77777777777778
1963	2	0	1	1	1	0	1	1	1	2	27	1,2962962962963	,888888888888889
1964	2	1	1	0	1	1	0	1	0	0	17	,148148148148148	,555555555555556
1968	2	0	0	0	0	0	0	0	0	0	54	0	0
1970	2	0	0	0	0	0	0	0	0	0	70	,111111111111111	0
1971	2	0	0	0	0	0	0	1	1	0	64	,259259259259259	,222222222222222
1972	2	0	1	1	0	0	1	0	0	0	72	,62962962962963	,333333333333333
1977	2	1	0	0	2	0	1	4	0	1	56	,814814814814815	1
1979	2	0	0	0	0	0	0	0	0	0	17	,037037037037037	0
1980	2	0	0	0	0	1	1	1	1	0	40	,296296296296296	,444444444444444
1984	2	0	0	1	0	0	1	0	0	0	15	,037037037037037	,222222222222222
1987	2	0	0	0	0	0	0	0	0	0	29	,0740740740740741	0
1989	2	1	0	1	1	1	0	0	1	1	65	,37037037037037	,666666666666667
1990	2	0	0	0	0	0	0	0	0	0	17	0	0
1991	2	0	0	0	0	0	0	0	0	0	15	0	0
1992	2	0	0	0	0	0	0	0	0	0	72	0	0
1994	2	0	0	0	0	0	0	0	0	0	41	,0740740740740741	0
1995	2	0	0	0	0	0	0	0	0	0	43	,037037037037037	0
1996	2	0	0	0	0	0	0	0	0	0	30	0	0
1998	2	0	0	0	0	0	0	0	0	0	69	,037037037037037	0
1999	2	0	0	0	0	0	0	0	0	0	82	,111111111111111	0
2003	2	0	0	0	0	0	0	0	0	0	65	,592592592592593	0
0016	1	0	0	0	0	0	1	0	0	0	62	,0740740740740741	,111111111111111
0022	1	0	1	1	1	1	1	1	0	1	52	,407407407407407	,777777777777778
0023	1	0	1	0	0	0	0	0	0	1	63	,481481481481481	,222222222222222
0030	1	0	1	0	0	0	0	1	1	1	36	,740740740740741	,444444444444444
0032	1	0	0	0	0	0	1	0	0	0	33	,111111111111111	,111111111111111
0055	1	0	0	0	0	0	0	1	0	0	48	,0740740740740741	,111111111111111
0063	1	0	0	0	0	0	0	0	0	0	60	,0740740740740741	0
0079	1	0	0	1	1	0	0	0	0	0	26	,185185185185185	,222222222222222
0089	1	0	0	0	0	1	0	0	0	0	51	,037037037037037	,111111111111111
0111	1	1	0	1	1	0	0	0	1	1	63	,148148148148148	,555555555555556
0113	1	0	1	0	0	0	0	1	0	0	64	,037037037037037	,222222222222222
0142	1	1	1	0	1	0	0	0	0	0	42	,222222222222222	,333333333333333
0161	1	0	0	0	0	0	0	0	0	0	58	,185185185185185	0
0163	1	0	0	0	1	1	1	0	0	0	20	,148148148148148	,333333333333333
0164	1	0	0	0	1	0	1	0	0	0	52	,296296296296296	,222222222222222
0180	1	0	0	0	1	0	0	0	0	0	34	,296296296296296	,111111111111111
0198	1	0	0	0	0	0	0	0	0	0	64	0	0
0201	1	0	0	2	1	1	1	1	1	1	34	,185185185185185	,888888888888889
0254	1	0	1	1	0	0	0	0	0	1	65	,0740740740740741	,333333333333333
0268	1	0	0	1	2	0	0	0	0	1	29	,296296296296296	,444444444444444
0271	1	0	0	0	0	0	0	0	0	0	19	0	0
0281	1	0	0	0	1	0	0	0	0	0	35	,037037037037037	,111111111111111
0284	1	0	0	0	0	0	1	0	0	0	57	,037037037037037	,111111111111111
0293	1	0	0	0	0	0	0	0	0	0	46	0	0
0321	1	1	0	0	1	0	0	0	0	0	25	,333333333333333	,222222222222222
0378	1	0	0	3	0	0	0	3	3	3	38	1,03846153846154	1,33333333333333
0419	1	0	4	4	4	0	0	0	0	3	24	,555555555555556	1,66666666666667
0480	1	0	0	0	0	0	0	0	0	0	37	,037037037037037	0
0481	1	0	0	0	0	0	0	0	0	0	37	,111111111111111	0
0508	1	0	0	0	0	0	0	0	0	0	63	0	0
0514	1	0	0	0	1	0	0	0	0	0	57	,111111111111111	,111111111111111
0522	1	0	0	0	0	0	0	0	0	0	32	,185185185185185	0
0526	1	0	0	0	0	0	0	0	0	0	54	0	0
0543	1	1	1	0	0	0	1	0	1	0	56	,222222222222222	,444444444444444
0590	1	0	0	0	1	1	1	0	0	0	22	,518518518518518	,333333333333333
0609	1	0	0	0	0	0	0	0	0	0	46	0	0
0613	1	0	0	0	0	0	0	0	0	0	37	0	0
0615	1	0	0	0	0	0	0	0	0	0	33	0	0
0642	1	0	0	1	0	1	1	0	0	0	20	,222222222222222	,333333333333333
0664	1	0	0	0	0	0	0	0	0	0	26	,222222222222222	0
0676	1	0	0	0	0	0	0	0	0	0	40	0	0
0696	1	0	0	1	1	0	1	0	0	0	55	0	,333333333333333
0701	1	0	1	1	1	1	1	1	1	1	59	,333333333333333	,888888888888889
0702	1	0	1	1	1	1	2	1	1	1	50	,555555555555556	1
0703	1	0	0	0	0	0	0	0	0	0	58	,0740740740740741	0
0705	1	2	2	2	2	0	0	0	0	1	63	,333333333333333	1
0707	1	0	1	0	0	0	0	0	0	0	68	0	,111111111111111
0725	1	3	2	1	0	1	1	2	3	1	23	,703703703703704	1,55555555555556
0732	1	0	0	0	1	0	0	0	1	1	18	,222222222222222	,333333333333333
0762	1	0	0	0	0	0	0	3	1	0	82		,444444444444444
0782	1	1	1	3	2	1	2	3	2	2	32	,962962962962963	1,88888888888889
0792	1	0	0	0	0	0	0	0	0	0	37	0	0
0801	1	0	0	0	0	0	0	0	0	0	28	0	0
0802	1	0	0	0	0	0	0	0	0	0	51	0	0
0804	1	0	0	0	1	0	0	0	1	0	39	0	,222222222222222
0835	1	0	1	1	0	0	0	0	0	1	33	,185185185185185	,333333333333333
0836	1	0	0	0	1	1	2	1	1	1	45	,444444444444444	,777777777777778
0886	1	0	0	0	0	0	0	0	0	0	43	0	0
0925	1	0	0	0	1	0	0	0	1	1	26	,222222222222222	,333333333333333
0936	1	0	0	0	0	0	0	0	0	0	36	,148148148148148	0
0938	1	0	1	2	1	3	1	0	1	1	50	,814814814814815	1,11111111111111
0964	1	1	0	0	0	0	0	0	0	1	26	,148148148148148	,222222222222222
0977	1	0	0	0	0	0	0	0	0	0	27	,148148148148148	0
1004	1	0	0	0	0	0	0	0	0	0	48	0	0
1021	1	0	0	0	0	0	0	0	0	0	24	,037037037037037	0
1022	1	1	0	1	0	0	1	1	1	0	73	,296296296296296	,555555555555556
1026	1	0	1	1	1	0	0	1	0	0	72	,481481481481481	,444444444444444
1027	1	1	1	1	0	0	0	1	1	0	72	,481481481481481	,555555555555556
1029	1	0	0	0	1	0	0	0	0	0	42	,111111111111111	,111111111111111
1032	1	0	0	0	0	0	0	0	0	0	26	,037037037037037	0
1037	1	0	0	0	0	0	1	0	0	0	32	,111111111111111	,111111111111111
1052	1	0	0	0	0	0	0	0	0	0	28	,0740740740740741	0
1053	1	0	0	0	1	1	0	0	0	0	55	,0740740740740741	,222222222222222
1074	1	0	0	0	0	0	0	0	0	0	45	0	0
1079	1	0	1	1	0	1	2	0	2	1	49	,481481481481481	,888888888888889
1081	1	0	0	0	0	0	0	0	0	0	47	0	0
1088	1	1	0	0	0	0	1	0	0	0	52	,222222222222222	,222222222222222
1151	1	0	0	0	0	0	0	0	0	0	49	,222222222222222	0
1153	1	0	0	0	0	0	0	0	0	0	21	,0740740740740741	0
1160	1	0	0	0	0	0	0	0	0	0	50	,037037037037037	0
1161	1	1	2	1	2	0	0	0	0	0	33	,740740740740741	,666666666666667
1164	1	0	0	0	1	0	0	0	0	0	62	,0740740740740741	,111111111111111
1175	1	0	0	0	0	0	2	1	0	1	57	,444444444444444	,444444444444444
1182	1	0	0	0	2	0	0	0	0	0	38	,259259259259259	,222222222222222
1189	1	0	0	0	0	0	0	0	0	0	21	0	0
1215	1	0	0	0	0	0	0	0	0	0	54	0	0
1243	1	0	0	0	0	0	1	1	0	0	65	,185185185185185	,222222222222222
1244	1	0	2	1	1	2	1	0	1	1	29	,851851851851852	1
1246	1	0	1	1	0	0	0	1	0	0	72	,518518518518518	,333333333333333
1273	1	0	0	1	0	0	1	0	0	0	71	,307692307692308	,222222222222222
1283	1	0	0	0	0	0	0	0	0	0	34	,222222222222222	0
1288	1	0	0	0	1	0	0	0	0	0	36	,111111111111111	,111111111111111
1292	1	0	0	0	1	0	0	0	0	0	23	,259259259259259	,111111111111111
1293	1	1	0	0	0	0	1	0	0	0	62	,333333333333333	,222222222222222
1306	1	0	0	0	0	0	0	0	0	0	35	0	0
1308	1	0	0	0	0	0	0	0	0	0	21	0	0
1332	1	0	0	0	0	0	0	0	0	0	57	,222222222222222	0
1340	1	0	0	0	0	0	0	0	0	0	58	,0740740740740741	0
1355	1	0	0	0	0	0	0	0	0	0	80	0	0
1363	1	0	1	1	2	1	0	2	0	0	46	,666666666666667	,777777777777778
1366	1	0	0	0	0	0	0	0	0	0	44	,0740740740740741	0
1377	1	0	0	0	0	0	0	0	0	0	22	0	0
1383	1	0	0	0	0	1	0	0	0	1	27	,0740740740740741	,222222222222222
1398	1	0	0	0	0	0	0	0	0	0	76	0	0
1418	1	1	2	1	3	1	1	0	0	3	47	,666666666666667	1,33333333333333
1428	1	0	1	0	0	0	1	1	0	1	35	,222222222222222	,444444444444444
1455	1	0	0	0	0	0	1	0	0	0	25	,111111111111111	,111111111111111
1490	1	0	0	0	1	0	0	1	0	0	46	,444444444444444	,222222222222222
1493	1	0	0	0	0	0	0	0	0	0	22	0	0
1532	1	1	0	0	1	1	0	0	0	0	52	,185185185185185	,333333333333333
1564	1	0	0	0	0	0	0	0	0	0	42	,185185185185185	0
1581	1	0	0	1	1	2	1	0	0	0	20	,296296296296296	,555555555555556
1583	1	0	0	0	1	0	0	0	0	0	46	,148148148148148	,111111111111111
1585	1	0	0	0	0	0	0	0	0	0	33	,0740740740740741	0
1596	1	0	0	0	0	0	0	0	0	0	48	0	0
1624	1	0	0	0	0	0	0	0	0	0	49	,148148148148148	0
1626	1	0	0	0	1	0	0	0	0	0	36	,148148148148148	,111111111111111
1628	1	0	0	0	0	0	1	0	0	0	52	,0740740740740741	,111111111111111
1637	1	0	0	0	1	0	0	0	0	1	60	,37037037037037	,222222222222222
1657	1	1	0	1	1	0	1	0	0	0	36	,296296296296296	,444444444444444
1658	1	0	0	0	0	0	1	1	0	0	31	,259259259259259	,222222222222222
1664	1	0	0	0	0	0	0	1	0	0	40	,037037037037037	,111111111111111
1669	1	0	0	0	0	0	0	0	0	0	43	,037037037037037	0
1692	1	0	0	0	0	0	0	0	0	0	44	,037037037037037	0
1697	1	0	0	0	0	0	0	0	0	0	50	,111111111111111	0
1700	1	0	0	0	0	0	0	0	0	0	40	,185185185185185	0
1721	1	0	0	0	0	0	1	0	0	0	28	,111111111111111	,111111111111111
1726	1	0	2	2	2	0	0	0	0	0	63	,814814814814815	,666666666666667
1746	1	0	3	3	1	1	3	0	0	0	27	1,14814814814815	1,22222222222222
1754	1	0	0	0	0	0	1	0	0	0	27	,296296296296296	,111111111111111
1755	1	0	0	0	0	0	0	0	0	0	64	,0740740740740741	0
1756	1	0	0	0	1	0	0	0	0	0	54	,148148148148148	,111111111111111
1757	1	0	1	2	2	0	0	0	0	1	55	,740740740740741	,666666666666667
1776	1	0	1	1	0	0	0	0	1	0	34	,222222222222222	,333333333333333
1797	1	1	4	2	4	1	1	1	0	0	27	1,14814814814815	1,55555555555556
1800	1	0	0	0	0	0	0	0	0	0	59	,037037037037037	0
1803	1	0	0	1	1	1	0	0	0	0	66	,259259259259259	,333333333333333
1813	1	0	0	0	0	0	0	0	0	0	27	,0740740740740741	0
1834	1	0	1	1	0	0	1	1	0	0	61	,296296296296296	,444444444444444
1835	1	0	0	0	0	0	0	0	0	0	37	,037037037037037	0
1838	1	1	1	1	1	1	1	0	0	0	50	,740740740740741	,666666666666667
1840	1	0	0	0	0	0	0	0	0	0	55	,222222222222222	0
1841	1	0	2	0	0	1	1	4	0	1	49	,555555555555556	1
1854	1	0	0	1	1	1	0	0	1	1	52	,296296296296296	,555555555555556
1855	1	1	0	0	1	1	0	0	0	0	59	,333333333333333	,333333333333333
1867	1	1	3	3	3	2	2	0	0	1	46	1,07407407407407	1,66666666666667
1869	1	0	0	0	0	0	0	0	0	0	56	,0740740740740741	0
1872	1	0	1	2	1	1	1	1	0	2	62	,888888888888889	1
1874	1	0	0	1	1	0	0	0	0	1	59	,407407407407407	,333333333333333
1878	1	0	1	0	1	0	1	0	0	0	44	,111111111111111	,333333333333333
1883	1	0	0	0	1	1	0	0	0	2	35	,259259259259259	,444444444444444
1902	1	0	0	0	2	4	0	0	0	1	25	,444444444444444	,777777777777778
1928	1	0	0	0	0	0	0	0	0	0	38	0	0
1936	1	0	0	0	0	2	0	0	0	0	43	,037037037037037	,222222222222222
1978	1	0	0	0	1	0	1	0	1	0	54	,037037037037037	,333333333333333
0025	2	0	0	0	0	0	0	0	0	0	23	0	0
0031	2	0	1	0	0	0	0	0	0	0	52	,111111111111111	,111111111111111
0033	2	0	0	0	0	0	0	0	0	0	39	,111111111111111	0
0054	2	1	2	2	1	0	0	1	0	0	32	,296296296296296	,777777777777778
0058	2	4	1	4	2	2	2	0	0	2	27	,592592592592593	1,88888888888889
0065	2	0	0	1	1	1	0	0	0	0	45	,259259259259259	,333333333333333
0066	2	0	1	1	1	0	1	0	0	0	33	,185185185185185	,444444444444444
0071	2	1	2	0	1	1	1	1	0	1	35	,962962962962963	,888888888888889
0146	2	0	1	1	0	0	0	0	0	0	38	,037037037037037	,222222222222222
0162	2	0	0	0	0	0	0	0	0	0	34	,444444444444444	0
0199	2	0	1	0	0	0	0	1	0	0	66	,0740740740740741	,222222222222222
0200	2	0	0	0	0	0	0	0	0	0	67	0	0
0202	2	0	0	0	0	0	0	0	0	0	39	,148148148148148	0
0206	2	0	0	0	0	0	1	0	0	0	40	,0740740740740741	,111111111111111
0239	2	4	0	3	1	3	1	0	3	2	20	1,40740740740741	1,88888888888889
0240	2	0	0	0	1	0	1	0	0	2	69	,333333333333333	,444444444444444
0252	2	0	1	1	1	1	2	0	1	1	58	,518518518518518	,888888888888889
0266	2	0	1	1	0	1	1	1	0	0	40	,481481481481481	,555555555555556
0267	2	1	0	1	2	0	1	0	0	0	28	,703703703703704	,555555555555556
0282	2	0	1	1	1	0	1	0	1	0	38	,296296296296296	,555555555555556
0283	2	1	1	2	1	-1	0	0	0	0	46	,185185185185185	,625
0302	2	0	0	0	0	0	1	0	0	0	20	,259259259259259	,111111111111111
0380	2	0	0	0	1	0	0	0	0	0	23	,608695652173913	,111111111111111
0396	2	0	0	0	0	0	0	0	0	0	61	,148148148148148	0
0400	2	0	0	1	0	0	0	0	0	0	60	,111111111111111	,111111111111111
0469	2	0	0	0	0	0	1	1	0	0	26	,111111111111111	,222222222222222
0471	2	0	0	0	0	0	0	0	0	0	37	0	0
0473	2	0	0	0	0	0	0	0	0	0	28	,185185185185185	0
0478	2	0	0	0	0	0	0	0	0	0	35	,148148148148148	0
0510	2	0	0	0	0	0	1	0	0	0	32	,148148148148148	,111111111111111
0534	2	0	0	0	0	0	0	0	0	0	49	,037037037037037	0
0548	2	0	0	1	1	0	1	0	0	0	24	,037037037037037	,333333333333333
0567	2	0	0	0	0	0	0	0	0	0	36	,111111111111111	0
0595	2	1	0	2	1	2	1	0	0	0	53	,851851851851852	,777777777777778
0607	2	2	1	1	0	0	1	1	1	1	22	1,74074074074074	,888888888888889
0611	2	0	0	0	0	0	1	0	0	0	42	0	,111111111111111
0614	2	0	0	0	0	0	0	0	0	0	50	0	0
0617	2	0	0	0	0	0	0	0	0	0	50	,037037037037037	0
0627	2	0	0	0	0	0	0	0	0	0	37	,230769230769231	0
0651	2	1	0	1	2	1	2	2	2	2	21	,407407407407407	1,44444444444444
0675	2	0	1	0	0	0	0	0	0	0	42	,222222222222222	,111111111111111
0677	2	1	0	0	0	0	1	1	0	0	41	,333333333333333	,333333333333333
0695	2	0	0	0	0	0	0	0	0	0	20	0	0
0698	2	0	0	1	0	0	0	1	0	0	49	0	,222222222222222
0700	2	0	0	1	0	0	0	0	0	0	46	,0740740740740741	,111111111111111
0794	2	0	0	1	0	0	0	1	0	0	42	,259259259259259	,222222222222222
0808	2	2	1	2	2	1	1	3	2	2	43	1,66666666666667	1,77777777777778
0834	2	0	0	1	2	0	1	0	1	1	49	,777777777777778	,666666666666667
0838	2	0	0	0	0	0	0	0	0	0	52	,185185185185185	0
0840	2	0	0	0	1	0	0	0	0	1	28	,111111111111111	,222222222222222
0891	2	0	0	0	0	0	0	0	0	0	34	0	0
0924	2	0	0	0	0	0	0	0	0	0	45	,0740740740740741	0
0939	2	0	0	0	0	0	0	0	0	0	59	0	0
0968	2	1	1	1	1	0	0	0	0	3	57	,666666666666667	,777777777777778
0974	2	0	0	0	0	0	0	0	0	0	63	0	0
1005	2	0	0	0	0	0	0	0	0	0	25	,111111111111111	0
1023	2	1	0	0	0	0	0	0	0	0	31	,153846153846154	,111111111111111
1024	2	1	1	1	0	0	1	4	1	0	51	,37037037037037	1
1030	2	0	0	0	0	0	0	1	0	0	41	,0740740740740741	,111111111111111
1033	2	0	0	0	0	0	0	0	0	0	33	,111111111111111	0
1039	2	0	0	0	1	0	0	0	0	0	45	,0740740740740741	,111111111111111
1040	2	0	0	0	0	0	0	0	0	0	31	,111111111111111	0
1057	2	0	0	0	0	0	0	0	0	0	21	0	0
1073	2	0	0	0	0	0	1	1	0	0	45	,111111111111111	,222222222222222
1084	2	0	0	1	1	1	0	0	0	0	47	,185185185185185	,333333333333333
1086	2	0	0	0	0	1	0	0	0	0	33	,259259259259259	,111111111111111
1147	2	0	1	0	0	0	0	0	0	0	27	,0740740740740741	,111111111111111
1150	2	0	0	0	0	0	0	0	0	0	28	,037037037037037	0
1152	2	0	0	0	0	0	0	0	0	0	39	,111111111111111	0
1154	2	1	1	0	0	0	1	0	0	0	44	,037037037037037	,333333333333333
1155	2	0	0	0	1	0	0	0	0	0	20	,148148148148148	,111111111111111
1159	2	0	1	1	0	0	1	0	0	0	47	,444444444444444	,333333333333333
1172	2	2	0	0	0	1	0	0	0	0	41	,555555555555556	,333333333333333
1173	2	0	0	0	0	0	0	0	0	0	38	,259259259259259	0
1176	2	0	2	1	2	2	0	1	0	1	35	,666666666666667	1
1177	2	0	0	2	0	0	1	0	1	0	37	,259259259259259	,444444444444444
1179	2	0	0	0	2	0	0	0	0	1	37	,444444444444444	,333333333333333
1180	2	0	1	0	1	0	0	0	0	0	37	,111111111111111	,222222222222222
1181	2	1	0	1	0	0	0	2	1	0	36	,555555555555556	,555555555555556
1183	2	0	0	0	0	0	0	0	0	0	36	0	0
1256	2	0	0	1	0	1	1	1	1	0	37	,444444444444444	,555555555555556
1298	2	0	0	1	1	0	1	0	0	0	51	,0740740740740741	,333333333333333
1312	2	0	1	0	1	1	1	0	0	0	26	,37037037037037	,444444444444444
1316	2	0	0	0	0	0	1	0	0	0	27	,037037037037037	,111111111111111
1336	2	1	2	1	1	1	1	1	1	1	35	,851851851851852	1,11111111111111
1338	2	0	0	0	0	0	0	0	0	0	28	,296296296296296	0
1339	2	0	1	1	0	0	1	1	0	0	27	,148148148148148	,444444444444444
1341	2	3	1	3	3	1	2	1	1	3	21	1,85185185185185	2
1361	2	0	0	0	0	0	0	0	0	0	35	,0740740740740741	0
1362	2	0	0	0	0	0	0	0	0	0	28	,185185185185185	0
1382	2	0	0	0	0	0	0	0	0	0	44	0	0
1387	2	0	0	0	0	0	0	0	0	0	43	0	0
1389	2	0	0	0	1	0	0	0	0	0	40	,037037037037037	,111111111111111
1392	2	0	0	1	0	0	0	0	0	0	53	,148148148148148	,111111111111111
1395	2	0	0	0	0	0	0	0	0	0	40	0	0
1396	2	0	0	0	0	0	0	0	0	0	45	0	0
1408	2	0	0	0	0	0	0	0	0	0	46	0	0
1412	2	1	0	2	1	2	1	0	0	1	35	,925925925925926	,888888888888889
1425	2	1	1	2	2	0	0	0	0	0	37	,555555555555556	,666666666666667
1439	2	0	1	1	0	0	1	2	1	0	41	,666666666666667	,666666666666667
1469	2	0	0	1	0	1	2	0	0	2	39	,444444444444444	,666666666666667
1477	2	1	1	1	1	0	0	1	0	0	36	,259259259259259	,555555555555556
1488	2	0	0	0	0	1	0	0	0	0	50	,148148148148148	,111111111111111
1511	2	0	1	1	1	1	2	0	1	0	19	,769230769230769	,777777777777778
1550	2	0	0	0	0	0	0	0	0	0	31	,037037037037037	0
1554	2	0	0	0	0	0	0	0	0	0	41	,0740740740740741	0
1565	2	0	0	1	0	0	0	0	0	0	34	,111111111111111	,111111111111111
1579	2	1	0	1	2	1	2	0	2	1	42	,740740740740741	1,11111111111111
1582	2	1	0	0	1	0	0	1	0	0	66	,259259259259259	,333333333333333
1620	2	2	2	3	3	1	2	1	0	0	21	1,18518518518519	1,55555555555556
1621	2	0	0	0	0	0	0	0	0	0	31	,037037037037037	0
1622	2	0	0	0	0	0	0	0	0	0	57	0	0
1623	2	0	0	0	0	0	0	0	0	0	46	0	0
1625	2	0	0	0	0	0	0	0	0	0	33	0	0
1627	2	0	0	0	0	0	0	1	0	0	45	0	,111111111111111
1630	2	0	0	0	0	0	0	0	0	0	46	,037037037037037	0
1631	2	0	0	1	0	0	0	0	0	0	51	,185185185185185	,111111111111111
1659	2	0	2	2	1	0	0	0	0	1	57	,222222222222222	,666666666666667
1660	2	0	1	0	3	0	0	0	0	0	33	,185185185185185	,444444444444444
1662	2	1	0	0	0	0	0	0	0	0	36	0	,111111111111111
1663	2	0	1	0	2	2	1	0	0	1	38	,333333333333333	,777777777777778
1666	2	0	0	0	0	0	0	0	0	0	32	,037037037037037	0
1695	2	0	0	0	0	0	0	0	0	0	45	,0740740740740741	0
1704	2	1	0	1	3	1	1	0	1	1	38	,518518518518518	1
1708	2	0	1	0	1	1	0	0	0	0	46	,296296296296296	,333333333333333
1709	2	0	0	0	0	0	0	0	0	0	46	0	0
1713	2	0	0	0	0	0	1	0	0	0	47	,037037037037037	,111111111111111
1722	2	1	0	2	4	2	1	0	0	0	37	,333333333333333	1,11111111111111
1744	2	1	1	1	2	0	0	1	0	0	55	,518518518518518	,666666666666667
1745	2	0	3	2	2	1	4	0	0	1	20	1	1,44444444444444
1751	2	3	3	2	3	1	2	2	1	2	22	,851851851851852	2,11111111111111
1753	2	1	3	3	1	0	0	0	3	2	26	,888888888888889	1,44444444444444
1758	2	1	0	0	0	0	0	0	0	0	25	,185185185185185	,111111111111111
1760	2	0	0	0	1	1	0	0	0	0	40	,222222222222222	,222222222222222
1798	2	0	2	2	1	0	1	0	0	0	35	,444444444444444	,666666666666667
1807	2	1	1	1	0	1	1	0	1	0	36	,37037037037037	,666666666666667
1826	2	0	0	0	0	0	1	0	0	0	28	,185185185185185	,111111111111111
1829	2	1	2	1	3	1	2	1	0	1	24	,444444444444444	1,33333333333333
1830	2	2	0	2	2	1	1	0	0	0	25	,666666666666667	,888888888888889
1833	2	0	1	1	0	0	1	1	0	0	76	,259259259259259	,444444444444444
1836	2	0	1	1	1	0	1	1	0	0	49	,444444444444444	,555555555555556
1839	2	0	0	0	0	0	0	0	0	0	45	0	0
1860	2	0	1	1	0	0	0	1	1	0	28	,259259259259259	,444444444444444
1861	2	1	1	0	0	1	1	1	0	0	32	,259259259259259	,555555555555556
1863	2	1	0	0	0	1	1	0	0	1	53	,555555555555556	,444444444444444
1866	2	0	0	0	1	1	0	0	0	0	42	,0740740740740741	,222222222222222
1868	2	0	0	0	0	0	0	0	0	0	46	,0740740740740741	0
[truncated: 508 more rows]
